# Supplementary material for: Activation of the PI3K/AKT signaling pathway by ARNTL2 enhances cellular glycolysis and sensitizes pancreatic adenocarcinoma to erlotinib
Source: Mol Cancer. 2024 Mar 8;23:48. doi: 10.1186/s12943-024-01965-5 (PMC10921723; doi:10.1186/s12943-024-01965-5)
Supplement: Supplementary file 1 [file 12943_2024_1965_MOESM1_ESM.zip]

Archive with 4 entries (4 files):
- S1.pdf
- S2.pdf
- S3.pdf
- Supplementry Figure legends.docx
