# Supplementary material for: Activation of the PI3K/AKT signaling pathway by ARNTL2 enhances cellular glycolysis and sensitizes pancreatic adenocarcinoma to erlotinib
Source: Mol Cancer. 2024 Mar 8;23:48. doi: 10.1186/s12943-024-01965-5 (PMC10921723; doi:10.1186/s12943-024-01965-5)
Supplement: Supplementary file 2 [file 12943_2024_1965_MOESM2_ESM.xlsx]

## Sheet: Table S1
The primers utilized in our investigation
ARNTL2-qPCR-F	TGGCGCGTAAACTGGACAAA
ARNTL2-qPCR-R	CCTCTTTCACATCCAACCACAAA
ARNTL2-promoter-qPCR-F	AGGGTGGTTGCTAGAAGGACT
ARNTL2-promoter-qPCR-R	ACTGAGCATGCGGACTGGAG

## Sheet: TableS2
id	futime	fustat	gender	age	grade	T	N	M	stage	site	primary_therapy_outcome_success	disease_type			id	history_of_chronic_pancreatitis	history_of_diabetes	history_of_neoadjuvant_treatment	alcohol_history.exposures
TCGA-2J-AAB1-01A	66	1	male	65	G3	T3	N1	M0	stage IIB	Head of pancreas		Cystic, Mucinous and Serous Neoplasms			TCGA-2J-AAB1-01A	NO	NO	No	Yes
TCGA-2J-AAB4-01A	729	0	male	48	G2	T2	N1	M0	stage IIB	Overlapping lesion of pancreas	Complete Remission/Response	Adenomas and Adenocarcinomas			TCGA-2J-AAB4-01A	YES	NO	No	No
TCGA-2J-AAB6-01A	293	1	male	75	G2	T3	N0	M0	stage IIA	Body of pancreas		Ductal and Lobular Neoplasms			TCGA-2J-AAB6-01A	NO	NO	No	No
TCGA-2J-AAB8-01A	80	0	male	71	G3	T3	N1	M0	stage IIB	Head of pancreas		Ductal and Lobular Neoplasms			TCGA-2J-AAB8-01A	NO	NO	No	No
TCGA-2J-AAB9-01A	627	1	female	70	G1	T3	N1	M0	stage IIB	Head of pancreas		Ductal and Lobular Neoplasms			TCGA-2J-AAB9-01A	NO	NO	No	Yes
TCGA-2J-AABA-01A	607	1	male	55	G2	T3	N1	M0	stage IIB	Head of pancreas	Progressive Disease	Ductal and Lobular Neoplasms			TCGA-2J-AABA-01A	YES	NO	No	No
TCGA-2J-AABE-01A	676	0	male	73	G2	T3	N0	M0	stage IIA	Body of pancreas	Complete Remission/Response	Ductal and Lobular Neoplasms			TCGA-2J-AABE-01A	NO	YES	No	Yes
TCGA-2J-AABF-01A	691	1	male	73	G3	T3	N1	M0	stage IIB	Head of pancreas	Progressive Disease	Ductal and Lobular Neoplasms			TCGA-2J-AABF-01A	NO	NO	No	Yes
TCGA-2J-AABH-01A	1287	0	male	61	G3	T3	N0	M0	stage IIA	Body of pancreas	Complete Remission/Response	Adenomas and Adenocarcinomas			TCGA-2J-AABH-01A	NO	NO	No	No
TCGA-2J-AABI-01A	969	0	female	55	G3	T3	N0	M0	stage IIA	Head of pancreas	Progressive Disease	Adenomas and Adenocarcinomas			TCGA-2J-AABI-01A	YES	NO	No	Yes
TCGA-2J-AABK-01A	484	0	male	71	G2	T3	N1	M0	stage IIB	Head of pancreas	Complete Remission/Response	Ductal and Lobular Neoplasms			TCGA-2J-AABK-01A	NO	NO	No	No
TCGA-2J-AABO-01A	440	0	male	43	G2	T3	N1	M0	stage IIB	Head of pancreas	Progressive Disease	Ductal and Lobular Neoplasms			TCGA-2J-AABO-01A	NO	NO	No	No
TCGA-2J-AABP-01A	463	0	female	58	G4	T3	N1	M0	stage IIB	Tail of pancreas	Complete Remission/Response	Epithelial Neoplasms, NOS			TCGA-2J-AABP-01A	NO	NO	No	Yes
TCGA-2J-AABR-01A	438	0	female	60	G3	T3	N0	M0	stage IIA	Overlapping lesion of pancreas	Progressive Disease	Ductal and Lobular Neoplasms			TCGA-2J-AABR-01A	NO	NO	No	No
TCGA-2J-AABT-01A	319	0	female	72	G2	T3	N1	M0	stage IIB	Head of pancreas		Ductal and Lobular Neoplasms			TCGA-2J-AABT-01A	YES	YES	No	Yes
TCGA-2J-AABU-01A	277	1	male	56	G3	T3	N1	M0	stage IIB	Head of pancreas		Ductal and Lobular Neoplasms			TCGA-2J-AABU-01A	NO	NO	No	Yes
TCGA-2J-AABV-01A	652	1	male	74	G4	T3	N1	M0	stage IIB	Head of pancreas	Progressive Disease	Ductal and Lobular Neoplasms			TCGA-2J-AABV-01A	NO	NO	No	No
TCGA-2L-AAQE-01A	684	1	male	56	G2	T3	N1	M0	stage IIB	Head of pancreas	Progressive Disease	Ductal and Lobular Neoplasms			TCGA-2L-AAQE-01A	YES	YES	No	Yes
TCGA-2L-AAQI-01A	103	1	male	66	G3	T3	N1	MX	stage IIB	Head of pancreas	Progressive Disease	Ductal and Lobular Neoplasms			TCGA-2L-AAQI-01A	YES	Not Reported	No	Yes
TCGA-2L-AAQJ-01A	394	1	female	49	G2	T4	N0	MX	stage III	Head of pancreas	Progressive Disease	Ductal and Lobular Neoplasms			TCGA-2L-AAQJ-01A	NO	NO	No	Yes
TCGA-2L-AAQL-01A	292	1	male	82	G3	T3	N1	MX	stage IIB	Head of pancreas	Progressive Disease	Ductal and Lobular Neoplasms			TCGA-2L-AAQL-01A	NO	NO	No	Yes
TCGA-3A-A9I5-01A	1794	0	male	57	G1	Tx	N0	MX	not reported	Head of pancreas	Complete Remission/Response	Ductal and Lobular Neoplasms			TCGA-3A-A9I5-01A	NO	NO	No	No
TCGA-3A-A9I7-01A	1323	0	male	45	G2	T3	N1	MX	stage IIB	Head of pancreas		Ductal and Lobular Neoplasms			TCGA-3A-A9I7-01A	NO	NO	No	Yes
TCGA-3A-A9I9-01A	634	1	male	67	G2	T3	N0	MX	stage IIA	Head of pancreas		Ductal and Lobular Neoplasms			TCGA-3A-A9I9-01A	NO	NO	No	Yes
TCGA-3A-A9IB-01A	224	1	female	69	G3	T3	N1	MX	stage IIB	Head of pancreas		Ductal and Lobular Neoplasms			TCGA-3A-A9IB-01A	YES	YES	No	No
TCGA-3A-A9IC-01A	738	1	female	61	G2	T3	N1	MX	stage IIB	Head of pancreas		Ductal and Lobular Neoplasms			TCGA-3A-A9IC-01A	YES	NO	No	Yes
TCGA-3A-A9IH-01A	1021	0	female	66	G2	T1	N0	MX	stage IA	Body of pancreas		Ductal and Lobular Neoplasms			TCGA-3A-A9IH-01A	YES	NO	No	Yes
TCGA-3A-A9IJ-01A	1854	0	male	65	G1	T2	N0	MX	stage IB	Head of pancreas	Complete Remission/Response	Adenomas and Adenocarcinomas			TCGA-3A-A9IJ-01A	NO	NO	No	No
TCGA-3A-A9IL-01A	2741	0	female	39	G1	T1	NX	MX	stage I	Body of pancreas		Adenomas and Adenocarcinomas			TCGA-3A-A9IL-01A	NO	NO	No	No
TCGA-3A-A9IN-01A	2084	0	female	62	G2	T2	NX	MX	stage IB	Body of pancreas	Complete Remission/Response	Adenomas and Adenocarcinomas			TCGA-3A-A9IN-01A	NO	NO	No	Yes
TCGA-3A-A9IO-01A	1942	0	male	55	G1	TX	NX	MX	not reported	Body of pancreas		Adenomas and Adenocarcinomas			TCGA-3A-A9IO-01A	NO	YES	No	Yes
TCGA-3A-A9IR-01A	1542	0	female	64	G1	T2	N0	MX	stage IB	Tail of pancreas	Complete Remission/Response	Adenomas and Adenocarcinomas			TCGA-3A-A9IR-01A	NO	NO	No	Yes
TCGA-3A-A9IS-01A	998	0	male	67	G1	T2	N0	MX	stage IB	Body of pancreas		Adenomas and Adenocarcinomas			TCGA-3A-A9IS-01A	NO	NO	No	No
TCGA-3A-A9IU-01A	458	1	male	65	G3	T3	N1	MX	stage IIB	Head of pancreas		Ductal and Lobular Neoplasms			TCGA-3A-A9IU-01A	NO	NO	No	Yes
TCGA-3A-A9IV-01A	1103	0	female	59	G1	T2	N0	MX	stage IB	Tail of pancreas	Complete Remission/Response	Adenomas and Adenocarcinomas			TCGA-3A-A9IV-01A	NO	NO	No	Yes
TCGA-3A-A9IX-01A	1037	0	male	40	G2	T1	N0	MX	stage IA	Head of pancreas	Complete Remission/Response	Ductal and Lobular Neoplasms			TCGA-3A-A9IX-01A	NO	YES	No	Yes
TCGA-3A-A9IZ-01A	308	1	male	47	G2	T3	N1	MX	stage IIB	Head of pancreas		Ductal and Lobular Neoplasms			TCGA-3A-A9IZ-01A	NO	NO	No	No
TCGA-3A-A9J0-01A	743	0	male	75	G2	T3	N1	MX	stage IIB	Head of pancreas		Ductal and Lobular Neoplasms			TCGA-3A-A9J0-01A	NO	NO	No	No
TCGA-3E-AAAY-01A	2285	0	male	67	G3	T3	N1	MX	stage IIB	Body of pancreas	Complete Remission/Response	Ductal and Lobular Neoplasms			TCGA-3E-AAAY-01A	NO	NO	No	Yes
TCGA-3E-AAAZ-01A	2182	1	male	71	G2	T3	N0	MX	stage IIA	Head of pancreas		Ductal and Lobular Neoplasms			TCGA-3E-AAAZ-01A	Not Reported	Not Reported	No	Not Reported
TCGA-F2-6879-01A	334	1	male	57	G2	T3	N1	M0	stage IIB	Head of pancreas	Complete Remission/Response	Adenomas and Adenocarcinomas			TCGA-F2-6879-01A	NO	NO	No	Yes
TCGA-F2-6880-01A	295	0	male	70	G1	T3	N1	M0	stage IIB	Head of pancreas		Adenomas and Adenocarcinomas			TCGA-F2-6880-01A	NO	YES	No	Yes
TCGA-F2-A44G-01A	233	1	female	79	G2	T3	N1	M0	stage IIB	Head of pancreas	Complete Remission/Response	Adenomas and Adenocarcinomas			TCGA-F2-A44G-01A	NO	NO	No	Yes
TCGA-F2-A44H-01A	586	0	male	65	G2	T3	N0	M0	stage IIA	Head of pancreas	Complete Remission/Response	Adenomas and Adenocarcinomas			TCGA-F2-A44H-01A	NO	YES	No	No
TCGA-F2-A7TX-01A	95	1	male	77	G3	T3	N1	M0	stage IIB	Head of pancreas		Ductal and Lobular Neoplasms			TCGA-F2-A7TX-01A	NO	YES	No	Yes
TCGA-F2-A8YN-01A	517	0	male	76	G2	T3	N0	M0	stage IIA	Head of pancreas	Progressive Disease	Ductal and Lobular Neoplasms			TCGA-F2-A8YN-01A	NO	YES	No	Yes
TCGA-FB-A4P5-01A	179	1	female	69	G2	T3	N1	MX	stage IIB	Head of pancreas		Ductal and Lobular Neoplasms			TCGA-FB-A4P5-01A	NO	NO	No	No
TCGA-FB-A4P6-01A	767	0	male	54	G1	T3	N1	MX	stage IIB	Head of pancreas		Ductal and Lobular Neoplasms			TCGA-FB-A4P6-01A	NO	NO	No	Yes
TCGA-FB-A545-01A	732	1	female	72	G2	T3	N1	M0	stage IIB	Body of pancreas	Complete Remission/Response	Ductal and Lobular Neoplasms			TCGA-FB-A545-01A		NO	No	No
TCGA-FB-A5VM-01A	498	1	male	74	G3	T2	N0	M0	stage IB	Head of pancreas	Progressive Disease	Ductal and Lobular Neoplasms			TCGA-FB-A5VM-01A	NO	YES	No	Yes
TCGA-FB-A78T-01A	375	1	female	71	G2	T3	N1	M0	stage IIB	Head of pancreas	Complete Remission/Response	Ductal and Lobular Neoplasms			TCGA-FB-A78T-01A		NO	No	No
TCGA-FB-A7DR-01A	353	1	male	48	G2	T3	NX	M0	stage IIA	Head of pancreas	Complete Remission/Response	Cystic, Mucinous and Serous Neoplasms			TCGA-FB-A7DR-01A		NO	No	Yes
TCGA-FB-AAPP-01A	485	1	male	71	G3	T3	N1	MX	stage IIB	Head of pancreas	Progressive Disease	Ductal and Lobular Neoplasms			TCGA-FB-AAPP-01A	NO	NO	No	Yes
TCGA-FB-AAPQ-01A	1130	1	male	65	G2	T3	N1	MX	stage IIB	Head of pancreas	Progressive Disease	Ductal and Lobular Neoplasms			TCGA-FB-AAPQ-01A	NO	YES	No	No
TCGA-FB-AAPS-01A	228	0	female	62	G2	T2	N1	MX	stage IIB	Head of pancreas		Ductal and Lobular Neoplasms			TCGA-FB-AAPS-01A	NO	NO	No	No
TCGA-FB-AAPU-01A	381	1	female	41	G2	T3	N0	MX	stage IIA	Head of pancreas	Progressive Disease	Ductal and Lobular Neoplasms			TCGA-FB-AAPU-01A	YES	NO	No	Yes
TCGA-FB-AAPY-01A	1059	1	male	71	G2	T2	N1	MX	stage IIB	Head of pancreas	Complete Remission/Response	Ductal and Lobular Neoplasms			TCGA-FB-AAPY-01A		YES	No	Yes
TCGA-FB-AAPZ-01A	716	0	male	54	G3	T2	N1	MX	stage IIB	Head of pancreas	Complete Remission/Response	Ductal and Lobular Neoplasms			TCGA-FB-AAPZ-01A	NO	NO	No	No
TCGA-FB-AAQ0-01A	473	1	male	68	G3	T3	N0	MX	stage IIA	Head of pancreas	Complete Remission/Response	Ductal and Lobular Neoplasms			TCGA-FB-AAQ0-01A	NO	YES	No	No
TCGA-FB-AAQ1-01A	123	1	male	49	G2	T3	N1	MX	stage IIB	Head of pancreas	Stable Disease	Ductal and Lobular Neoplasms			TCGA-FB-AAQ1-01A	NO	NO	No	No
TCGA-FB-AAQ2-01A	153	1	female	81	G3	T3	N1	MX	stage IIB	Head of pancreas	Progressive Disease	Ductal and Lobular Neoplasms			TCGA-FB-AAQ2-01A	NO	YES	No	Yes
TCGA-FB-AAQ3-01A	31	1	female	65	G2	T3	N1	MX	stage IIB	Head of pancreas		Ductal and Lobular Neoplasms			TCGA-FB-AAQ3-01A	NO	NO	No	Yes
TCGA-FB-AAQ6-01A	244	1	male	85	G2	T1	N0	MX	stage IA	Tail of pancreas	Progressive Disease	Ductal and Lobular Neoplasms			TCGA-FB-AAQ6-01A	NO	NO	No	Yes
TCGA-H6-8124-01A	392	0	female	56	G3	T3	N1	M0	stage IIB	Head of pancreas	Complete Remission/Response	Adenomas and Adenocarcinomas			TCGA-H6-8124-01A	NO	NO	No	Yes
TCGA-H6-A45N-01A	421	1	female	88	G3	T3	N1	MX	stage IIB	Tail of pancreas	Progressive Disease	Adenomas and Adenocarcinomas			TCGA-H6-A45N-01A	NO	NO	No	Yes
TCGA-H8-A6C1-01A	671	0	male	53	G2	T3	N0	MX	stage IIA	Head of pancreas	Complete Remission/Response	Adenomas and Adenocarcinomas			TCGA-H8-A6C1-01A	NO	NO	No	Yes
TCGA-HV-A5A3-01A	128	1	male	50	G2	T3	NX	MX	stage IIA	Body of pancreas		Ductal and Lobular Neoplasms			TCGA-HV-A5A3-01A	NO	NO	No	Yes
TCGA-HV-A5A4-01A	232	0	female	72	G2	T3	N0	MX	stage IIA	Tail of pancreas		Ductal and Lobular Neoplasms			TCGA-HV-A5A4-01A	NO	NO	No	No
TCGA-HV-A5A5-01A	289	0	female	61	G2	T3	N1	M0	stage IIB	Head of pancreas		Ductal and Lobular Neoplasms			TCGA-HV-A5A5-01A	NO	NO	No	Yes
TCGA-HV-A5A6-01A	2036	1	female	65	G1	T3	N1b	M0	stage IIB	Head of pancreas	Progressive Disease	Ductal and Lobular Neoplasms			TCGA-HV-A5A6-01A	NO	NO	No	Not Reported
TCGA-HV-A7OL-01A	252	0	male	70	G2	T3	N0	MX	stage IIA	Head of pancreas	Stable Disease	Ductal and Lobular Neoplasms			TCGA-HV-A7OL-01A	NO	YES	No	Yes
TCGA-HV-A7OP-01A	978	0	male	72	GX	T3	N1	M0	stage IIB	Head of pancreas		Ductal and Lobular Neoplasms			TCGA-HV-A7OP-01A	NO	NO	No	Yes
TCGA-HV-AA8V-01A	920	0	male	50	G3	T3	N1	MX	stage IIB	Head of pancreas		Ductal and Lobular Neoplasms			TCGA-HV-AA8V-01A	NO	NO	No	Yes
TCGA-HV-AA8X-01A	532	1	female	75	G2	T2	N1	MX	stage IIB	Body of pancreas	Stable Disease	Ductal and Lobular Neoplasms			TCGA-HV-AA8X-01A	NO	NO	No	No
TCGA-HZ-7289-01A	661	1	male	77	G1	T3	N1	MX	stage IIB	Head of pancreas		Adenomas and Adenocarcinomas			TCGA-HZ-7289-01A	Not Reported	Not Reported	No	No
TCGA-HZ-7918-01A	969	0	male	72	G3	T3	N1	M0	stage IIB	Head of pancreas	Complete Remission/Response	Ductal and Lobular Neoplasms			TCGA-HZ-7918-01A	Not Reported	Not Reported	No	No
TCGA-HZ-7919-01A	593	1	female	52	G2	T3	N1	M0	stage IIB	Head of pancreas		Ductal and Lobular Neoplasms			TCGA-HZ-7919-01A	Not Reported	Not Reported	No	No
TCGA-HZ-7920-01A	236	1	male	71	G2	T2	N0	MX	stage IB	Head of pancreas	Complete Remission/Response	Ductal and Lobular Neoplasms			TCGA-HZ-7920-01A	Not Reported	Not Reported	No	No
TCGA-HZ-7922-01A	4	0	female	61	G1	T3	N1	MX	stage IIB	Head of pancreas		Ductal and Lobular Neoplasms			TCGA-HZ-7922-01A	Not Reported	Not Reported	No	No
TCGA-HZ-7923-01A	314	0	male	65	G2	T3	N0	MX	stage IIA	Head of pancreas	Complete Remission/Response	Ductal and Lobular Neoplasms			TCGA-HZ-7923-01A	Not Reported	Not Reported	No	Not Reported
TCGA-HZ-7924-01A	840	0	female	60	G2	T3	N0	MX	stage IIA	Head of pancreas	Complete Remission/Response	Ductal and Lobular Neoplasms			TCGA-HZ-7924-01A	Not Reported	Not Reported	No	No
TCGA-HZ-7925-01A	614	1	male	66	G2	T3	N1	MX	stage IIB	Head of pancreas	Complete Remission/Response	Ductal and Lobular Neoplasms			TCGA-HZ-7925-01A	Not Reported	Not Reported	No	No
TCGA-HZ-7926-01A	518	1	male	57	G1	T3	N1	MX	stage IIB	Head of pancreas	Progressive Disease	Ductal and Lobular Neoplasms			TCGA-HZ-7926-01A	Not Reported	Not Reported	No	No
TCGA-HZ-8001-01A	706	0	male	69	G2	T4	N0	MX	stage III	Head of pancreas	Complete Remission/Response	Ductal and Lobular Neoplasms			TCGA-HZ-8001-01A	Not Reported	Not Reported	No	Not Reported
TCGA-HZ-8002-01A	366	1	male	61	G2	T3	N1	MX	stage IIB	Head of pancreas		Ductal and Lobular Neoplasms			TCGA-HZ-8002-01A	Not Reported	Not Reported	No	Not Reported
TCGA-HZ-8003-01A	596	1	female	65	G2	T3	N1	MX	stage IIB	Head of pancreas	Complete Remission/Response	Ductal and Lobular Neoplasms			TCGA-HZ-8003-01A	Not Reported	Not Reported	No	Not Reported
TCGA-HZ-8315-01A	299	1	female	54	G2	T3	N0	MX	stage IIA	Head of pancreas		Ductal and Lobular Neoplasms			TCGA-HZ-8315-01A	Not Reported	Not Reported	No	Not Reported
TCGA-HZ-8317-01A	378	1	female	69	G1	T3	N1	MX	stage IIB	Head of pancreas	Progressive Disease	Ductal and Lobular Neoplasms			TCGA-HZ-8317-01A	Not Reported	Not Reported	No	No
TCGA-HZ-8519-01A	454	0	male	73	G3	T1	N0	MX	stage IA	Head of pancreas	Complete Remission/Response	Adenomas and Adenocarcinomas			TCGA-HZ-8519-01A	Not Reported	Not Reported	No	No
TCGA-HZ-8636-01A	545	1	female	58	G3	T3	N0	M1	stage IV	Tail of pancreas	Progressive Disease	Ductal and Lobular Neoplasms			TCGA-HZ-8636-01A	Not Reported	Not Reported	No	No
TCGA-HZ-8637-01A	517	1	female	76	G3	T3	N1	MX	stage IIB	Head of pancreas	Complete Remission/Response	Ductal and Lobular Neoplasms			TCGA-HZ-8637-01A	Not Reported	Not Reported	No	No
TCGA-HZ-8638-01A	151	1	female	84	GX	T1	N0	MX	stage IA	Head of pancreas	Complete Remission/Response	Cystic, Mucinous and Serous Neoplasms			TCGA-HZ-8638-01A	Not Reported	Not Reported	No	No
TCGA-HZ-A49G-01A	660	0	female	58	G2	T2	N1	MX	stage IIB	Head of pancreas	Progressive Disease	Ductal and Lobular Neoplasms			TCGA-HZ-A49G-01A	Not Reported	Not Reported	No	No
TCGA-HZ-A49H-01A	491	0	female	68	G2	T3	N1	MX	stage IIB	Head of pancreas	Complete Remission/Response	Ductal and Lobular Neoplasms			TCGA-HZ-A49H-01A	Not Reported	Not Reported	No	No
TCGA-HZ-A49I-01A	308	1	male	77	G2	T3	N1	MX	stage IIB	Head of pancreas	Progressive Disease	Ductal and Lobular Neoplasms			TCGA-HZ-A49I-01A	Not Reported	Not Reported	No	No
TCGA-HZ-A4BH-01A	194	0	male	75	G3	T3	N1b	MX	stage IIB	Head of pancreas		Ductal and Lobular Neoplasms			TCGA-HZ-A4BH-01A	Not Reported	Not Reported	No	No
TCGA-HZ-A4BK-01A	657	0	male	72	G3	T3	N1	MX	stage IIB	Head of pancreas	Progressive Disease	Adenomas and Adenocarcinomas			TCGA-HZ-A4BK-01A	Not Reported	Not Reported	No	No
TCGA-HZ-A77O-01A	160	1	female	77	G2	T2	N1	MX	stage IIB	Head of pancreas	Complete Remission/Response	Ductal and Lobular Neoplasms			TCGA-HZ-A77O-01A	NO	NO	No	No
TCGA-HZ-A77P-01A	330	0	male	77	G1	T3	N1	MX	stage IIB	Head of pancreas	Complete Remission/Response	Adenomas and Adenocarcinomas			TCGA-HZ-A77P-01A	NO	NO	No	No
TCGA-HZ-A77Q-01A	33	0	female	55	G2	T3	N1	MX	stage IIB	Head of pancreas		Adenomas and Adenocarcinomas			TCGA-HZ-A77Q-01A	NO	YES	No	No
TCGA-HZ-A8P0-01A	0	0	male	76	G1	T3	N1	MX	stage IIB	Head of pancreas		Ductal and Lobular Neoplasms			TCGA-HZ-A8P0-01A	NO	NO	No	Yes
TCGA-HZ-A8P1-01A	7	0	male	81	G1	T2	N0	MX	stage IB	Tail of pancreas		Ductal and Lobular Neoplasms			TCGA-HZ-A8P1-01A	NO	NO	No	No
TCGA-HZ-A9TJ-01A	603	0	male	70	G2	T3	N0	M1	stage IV	Tail of pancreas		Adenomas and Adenocarcinomas			TCGA-HZ-A9TJ-01A	Not Reported	Not Reported	No	No
TCGA-IB-7644-01A	394	1	female	65	G2	T3	N1	M1	stage IV	Head of pancreas	Progressive Disease	Ductal and Lobular Neoplasms			TCGA-IB-7644-01A	NO	YES	No	Yes
TCGA-IB-7645-01A	1502	1	female	44	G1	T3	N1	M0	stage IIB	Head of pancreas	Progressive Disease	Ductal and Lobular Neoplasms			TCGA-IB-7645-01A	NO	NO	No	Not Reported
TCGA-IB-7646-01A	145	1	male	60	G2	T3	N1	M0	stage IIB	Head of pancreas	Partial Remission/Response	Ductal and Lobular Neoplasms			TCGA-IB-7646-01A	NO	NO	No	Yes
TCGA-IB-7649-01A	467	1	female	73	G2	T3	N1	M0	stage IIB	Head of pancreas	Partial Remission/Response	Ductal and Lobular Neoplasms			TCGA-IB-7649-01A	NO	NO	No	No
TCGA-IB-7651-01A	603	1	female	64	G2	T3	N1	M0	stage IIB	Head of pancreas	Complete Remission/Response	Ductal and Lobular Neoplasms			TCGA-IB-7651-01A	NO	YES	No	Yes
TCGA-IB-7654-01A	476	1	male	80	G2	T2	N1	M0	stage IIB	Head of pancreas		Ductal and Lobular Neoplasms			TCGA-IB-7654-01A	NO	NO	Yes, Radiation Prior to Resection	No
TCGA-IB-8126-01A	462	0	female	79	G1	T4	N1	M0	stage III	Head of pancreas		Ductal and Lobular Neoplasms			TCGA-IB-8126-01A	NO	YES	No	Yes
TCGA-IB-8127-01A	522	0	male	59	G2	T3	N1	M0	stage IIB	Head of pancreas	Complete Remission/Response	Ductal and Lobular Neoplasms			TCGA-IB-8127-01A	NO	NO	No	Not Reported
TCGA-IB-A5SO-01A	365	1	male	71	G2	T3	N1	M0	stage IIB	Head of pancreas	Progressive Disease	Ductal and Lobular Neoplasms			TCGA-IB-A5SO-01A	NO	NO	No	No
TCGA-IB-A5SP-01A	482	0	male	77	G2	T3	N0	M0	stage IIA	Head of pancreas		Ductal and Lobular Neoplasms			TCGA-IB-A5SP-01A	NO	NO	No	Yes
TCGA-IB-A5SQ-01A	219	1	female	56	G2	T2	N0	M0	stage IB	Head of pancreas		Ductal and Lobular Neoplasms			TCGA-IB-A5SQ-01A	NO	NO	No	Yes
TCGA-IB-A5SS-01A	460	1	female	64	G3	T3	N1	M0	stage IIB	Tail of pancreas	Complete Remission/Response	Ductal and Lobular Neoplasms			TCGA-IB-A5SS-01A	NO	YES	No	No
TCGA-IB-A5ST-01A	635	0	female	64	G2	T3	N1	M0	stage IIB	Head of pancreas	Complete Remission/Response	Ductal and Lobular Neoplasms			TCGA-IB-A5ST-01A	NO	NO	No	No
TCGA-IB-A6UF-01A	666	0	male	63	G2	T3	N1	M0	stage IIB	Head of pancreas	Partial Remission/Response	Ductal and Lobular Neoplasms			TCGA-IB-A6UF-01A	NO	YES	No	Yes
TCGA-IB-A6UG-01A	41	1	male	65	G3	T3	N1	M0	stage IIB	Head of pancreas	Partial Remission/Response	Ductal and Lobular Neoplasms			TCGA-IB-A6UG-01A	NO	NO	No	Yes
TCGA-IB-A7LX-01A	250	1	male	57	G2	T3	N1	MX	stage IIB	Head of pancreas		Ductal and Lobular Neoplasms			TCGA-IB-A7LX-01A	NO	NO	No	Yes
TCGA-IB-A7M4-01A	483	0	male	81	G3	T3	N1	MX	stage IIB	Body of pancreas	Complete Remission/Response	Ductal and Lobular Neoplasms			TCGA-IB-A7M4-01A	NO	NO	No	Yes
TCGA-IB-AAUM-01A	8	0	male	76	G3	T2	N1	M0	stage IIB	Head of pancreas	Partial Remission/Response	Ductal and Lobular Neoplasms			TCGA-IB-AAUM-01A	NO	YES	No	Yes
TCGA-IB-AAUN-01A	144	1	female	74	G2	T2	N0	M0	stage IB	Head of pancreas	Complete Remission/Response	Ductal and Lobular Neoplasms			TCGA-IB-AAUN-01A	NO	NO	No	Yes
TCGA-IB-AAUO-01A	239	1	female	64	G3	T3	N1	M0	stage IIB	Head of pancreas	Partial Remission/Response	Ductal and Lobular Neoplasms			TCGA-IB-AAUO-01A	NO	NO	No	Yes
TCGA-IB-AAUP-01A	431	0	male	68	G2	T3	N1	M0	stage IIB	Head of pancreas	Complete Remission/Response	Ductal and Lobular Neoplasms			TCGA-IB-AAUP-01A	NO	YES	No	Yes
TCGA-IB-AAUQ-01A	183	1	male	50	G2	T3	N1	M0	stage IIB	Tail of pancreas	Partial Remission/Response	Ductal and Lobular Neoplasms			TCGA-IB-AAUQ-01A	NO	NO	No	Yes
TCGA-IB-AAUR-01A	338	0	male	67	G1	T3	N1	M0	stage IIB	Head of pancreas	Partial Remission/Response	Ductal and Lobular Neoplasms			TCGA-IB-AAUR-01A	NO	YES	No	Yes
TCGA-IB-AAUS-01A	225	0	female	84	G2	T3	N1	M0	stage IIB	Head of pancreas		Ductal and Lobular Neoplasms			TCGA-IB-AAUS-01A	NO	YES	No	Yes
TCGA-IB-AAUT-01A	287	0	male	65	G1	T2	N1	M0	stage IIB	Head of pancreas	Complete Remission/Response	Cystic, Mucinous and Serous Neoplasms			TCGA-IB-AAUT-01A	NO	YES	No	Yes
TCGA-IB-AAUU-01A	245	0	male	35	G3	T3	N1	M0	stage IIB	Head of pancreas	Complete Remission/Response	Ductal and Lobular Neoplasms			TCGA-IB-AAUU-01A	NO	NO	No	Yes
TCGA-IB-AAUV-01A	404	0	male	49	G2	T3	N1	M0	stage IIB	Head of pancreas	Complete Remission/Response	Ductal and Lobular Neoplasms			TCGA-IB-AAUV-01A	NO	NO	No	Yes
TCGA-IB-AAUW-01A	230	1	female	63	G3	T3	N1	M0	stage IIB	Head of pancreas	Complete Remission/Response	Ductal and Lobular Neoplasms			TCGA-IB-AAUW-01A	NO	YES	No	Yes
TCGA-L1-A7W4-01A	278	1	female	48	G3	T3	N1	M0	stage IIB	Head of pancreas	Progressive Disease	Ductal and Lobular Neoplasms			TCGA-L1-A7W4-01A	NO	NO	No	Yes
TCGA-LB-A7SX-01A	393	1	female	74	G2	T3	N1	MX	stage IIB	Head of pancreas	Stable Disease	Ductal and Lobular Neoplasms			TCGA-LB-A7SX-01A	YES	NO	No	Yes
TCGA-LB-A8F3-01A	379	0	female	64	G1	T3	N0	MX	stage IIA	Head of pancreas		Ductal and Lobular Neoplasms			TCGA-LB-A8F3-01A	Not Reported	NO	No	Yes
TCGA-LB-A9Q5-01A	313	1	female	63	G3	T3	N1	MX	stage IIB	Head of pancreas		Ductal and Lobular Neoplasms			TCGA-LB-A9Q5-01A	NO	NO	No	Yes
TCGA-M8-A5N4-01A	584	0	female	48	G2	T3	N0	M0	stage IIA	Head of pancreas		Ductal and Lobular Neoplasms			TCGA-M8-A5N4-01A	NO	NO	No	Yes
TCGA-OE-A75W-01A	267	1	male	75	G1	T3	N0	M0	stage IIA	Tail of pancreas	Progressive Disease	Ductal and Lobular Neoplasms			TCGA-OE-A75W-01A	YES	YES	No	Yes
TCGA-PZ-A5RE-01A	470	1	female	44	G3	T3	N1	MX	stage IIB	Head of pancreas		Ductal and Lobular Neoplasms			TCGA-PZ-A5RE-01A	Not Reported	Not Reported	No	Not Reported
TCGA-Q3-A5QY-01A	416	0	male	58	G2	T3	N1	MX	stage IIB	Head of pancreas		Ductal and Lobular Neoplasms			TCGA-Q3-A5QY-01A	NO	YES	No	No
TCGA-Q3-AA2A-01A	95	0	female	64	G1	T3	N1	MX	stage IB	Head of pancreas		Ductal and Lobular Neoplasms			TCGA-Q3-AA2A-01A	Not Reported	NO	No	Yes
TCGA-RB-A7B8-01A	466	1	female	81	G2	T3	N1	MX	stage IIB	Head of pancreas	Complete Remission/Response	Adenomas and Adenocarcinomas			TCGA-RB-A7B8-01A	NO	NO	No	Yes
TCGA-RB-AA9M-01A	286	0	male	43	G3	T1	N1	MX	stage IIB	Tail of pancreas	Progressive Disease	Ductal and Lobular Neoplasms			TCGA-RB-AA9M-01A	NO	NO	No	Yes
TCGA-RL-AAAS-01A	9	0	female	60	G2	T2	N0	M0	stage IB	Head of pancreas	Complete Remission/Response	Ductal and Lobular Neoplasms			TCGA-RL-AAAS-01A	NO	YES	No	Yes
TCGA-S4-A8RO-01A	525	0	female	75	G2	T3	N1	MX	stage IIB	Head of pancreas	Complete Remission/Response	Ductal and Lobular Neoplasms			TCGA-S4-A8RO-01A	NO	NO	No	Yes
TCGA-S4-A8RP-01A	702	1	female	77	G3	T3	N1	MX	stage IIB	Head of pancreas		Ductal and Lobular Neoplasms			TCGA-S4-A8RP-01A	NO	NO	No	Yes
TCGA-US-A774-01A	695	1	female	76	G3	T3	N1	MX	stage IIB	Head of pancreas		Ductal and Lobular Neoplasms			TCGA-US-A774-01A	NO	NO	No	Yes
TCGA-US-A776-01A	1216	0	male	61	G2	T3	N0	MX	stage IIA	Head of pancreas	Complete Remission/Response	Cystic, Mucinous and Serous Neoplasms			TCGA-US-A776-01A	NO	YES	No	Yes
TCGA-US-A779-01A	511	1	female	54	G1	T3	N1b	MX	stage IIB	Head of pancreas		Ductal and Lobular Neoplasms			TCGA-US-A779-01A	NO	NO	No	Yes
TCGA-US-A77E-01A	430	1	male	73	G3	T3	N1	MX	stage IIB	Head of pancreas		Adenomas and Adenocarcinomas			TCGA-US-A77E-01A	NO	NO	No	Yes
TCGA-US-A77G-01A	12	1	male	64	G2	T3	N1	MX	stage IIB	Head of pancreas		Ductal and Lobular Neoplasms			TCGA-US-A77G-01A	NO	NO	No	Yes
TCGA-US-A77J-01A	568	1	female	81	G2	T3	N1b	MX	stage IIB	Head of pancreas		Ductal and Lobular Neoplasms			TCGA-US-A77J-01A	NO	NO	No	Yes
TCGA-XD-AAUG-01A	420	0	female	66	G2	T3	N1	M1	stage IV	Body of pancreas		Ductal and Lobular Neoplasms			TCGA-XD-AAUG-01A	Not Reported	Not Reported	No	Yes
TCGA-XD-AAUH-01A	395	0	female	57	G2	T3	N1	M0	stage IIB	Head of pancreas		Ductal and Lobular Neoplasms			TCGA-XD-AAUH-01A	NO	NO	No	Yes
TCGA-XD-AAUI-01A	366	1	female	50	G2	T3	N1	MX	stage IIB	Head of pancreas	Progressive Disease	Ductal and Lobular Neoplasms			TCGA-XD-AAUI-01A	Not Reported	YES	No	Yes
TCGA-XD-AAUL-01A	498	0	male	56	G2	T3	N0	MX	stage IIA	Head of pancreas	Complete Remission/Response	Ductal and Lobular Neoplasms			TCGA-XD-AAUL-01A	YES	NO	No	Yes
TCGA-XN-A8T3-01A	951	0	male	67	G2	T2	N0	M0	stage IB	Head of pancreas	Progressive Disease	Ductal and Lobular Neoplasms			TCGA-XN-A8T3-01A	NO	NO	No	No
TCGA-XN-A8T5-01A	720	0	female	53	G2	T2	N0	M0	stage IB	Head of pancreas	Progressive Disease	Ductal and Lobular Neoplasms			TCGA-XN-A8T5-01A	NO	YES	No	No
TCGA-YB-A89D-01A	350	0	male	59	G2	T3	N1	MX	stage IIB	Body of pancreas	Complete Remission/Response	Ductal and Lobular Neoplasms			TCGA-YB-A89D-01A	NO	YES	No	No
TCGA-YH-A8SY-01A	388	0	female	73	G2	T3	N1	MX	not reported	Head of pancreas		Adenomas and Adenocarcinomas			TCGA-YH-A8SY-01A	NO	NO	No	Yes
TCGA-YY-A8LH-01A	2016	0	female	61	G3	T3	N1	MX	stage IIB	Tail of pancreas	Complete Remission/Response	Ductal and Lobular Neoplasms			TCGA-YY-A8LH-01A	NO	NO	No	Yes

## Sheet: Table S3
A total of 14 non-grey modules were generated by WGCNA analysis
datSummary	colorNEW	kMEblack	kMEcyan	kMEdarkred	kMElightcyan1	kMElightgreen	kMElightyellow	kMEmagenta	kMEmediumpurple3	kMEorangered4	kMEpink	kMEred	kMEsaddlebrown	kMEskyblue3	kMEyellowgreen
CCDC89	black	0.800022	0.0560253	0.622633	0.48554	0.566423	0.371009	0.261925	0.603806	0.448417	0.396053	0.456255	0.0561906	-0.286461	-0.0637553
NDN	black	0.847388	-0.0216881	0.724572	0.367398	0.758125	0.123176	-0.0198251	0.70591	0.28928	0.26294	0.594463	0.158352	-0.0964923	0.157542
PRICKLE2	black	0.842565	-0.0360423	0.652636	0.341108	0.727193	0.182132	0.0983081	0.743995	0.413137	0.41096	0.512098	0.0937793	-0.177997	0.0412834
CPXM1	black	0.836723	0.0380635	0.617906	0.273701	0.641716	0.0638612	0.110403	0.565363	0.27954	0.247446	0.407602	0.119473	-0.207592	-0.0273494
SPECC1	black	0.734602	0.161679	0.430707	0.381992	0.273999	0.505769	0.429705	0.353505	0.470339	0.368282	0.238896	0.1292	-0.267837	-0.00749763
AZIN2	black	0.819997	0.340045	0.616175	0.499149	0.618493	0.338249	0.218905	0.478823	0.429019	0.543754	0.438733	0.18858	-0.340406	-0.0258099
TSPAN18	black	0.803464	0.0239662	0.598145	0.305043	0.60631	0.226657	0.117734	0.79073	0.318634	0.338294	0.331878	0.0728422	-0.231632	-0.0260389
ADGRB2	black	0.723344	0.419121	0.427499	0.347893	0.431053	0.318695	0.304035	0.475873	0.447457	0.492972	0.186961	0.0131959	-0.419417	-0.209487
SSC5D	black	0.877444	0.129244	0.560432	0.308146	0.477233	0.243405	0.128722	0.661945	0.344689	0.339993	0.386504	0.0195812	-0.215735	0.00468734
MC5R	black	0.726994	0.246972	0.425682	0.486541	0.404882	0.5914	0.386808	0.534926	0.515972	0.49725	0.249764	0.150812	-0.347665	-0.130482
LIMS2	black	0.705308	0.3733	0.487398	0.239362	0.556366	0.14702	0.0532756	0.731348	0.270246	0.406204	0.229303	0.179497	-0.302431	-0.115135
CALD1	black	0.917571	-0.0809405	0.719521	0.479369	0.600292	0.287051	0.208041	0.766895	0.442104	0.340274	0.415388	0.00906115	-0.161566	0.014534
CALU	black	0.823865	0.0305498	0.550844	0.508378	0.34052	0.46813	0.532193	0.518325	0.537773	0.327581	0.236952	0.0378712	-0.36461	-0.194691
LOX	black	0.877486	-0.069102	0.626666	0.455788	0.459996	0.263789	0.301814	0.47683	0.420004	0.303251	0.332101	0.00285731	-0.195653	-0.044959
GJB2	black	0.59393	0.307667	0.232212	0.362268	0.0280804	0.381139	0.414077	0.125897	0.273396	0.245729	-0.095842	0.112695	-0.380634	-0.289978
DDR2	black	0.904857	-0.166821	0.758045	0.459716	0.677969	0.256107	0.169241	0.748814	0.429154	0.328022	0.468671	0.00259221	-0.138119	0.0459741
PMP22	black	0.85286	-0.0245219	0.768207	0.469146	0.640978	0.245212	0.123554	0.567733	0.371928	0.298948	0.378332	0.0959941	-0.223851	-0.0176075
STON1	black	0.900598	-0.0229009	0.70036	0.416928	0.668773	0.285807	0.157608	0.787367	0.429156	0.410201	0.408169	0.111276	-0.270827	-0.0634119
AOC3	black	0.855776	-0.0479947	0.690477	0.325829	0.708212	0.212191	0.119388	0.82515	0.409494	0.345951	0.479351	0.0818288	-0.158896	0.0161835
COLGALT1	black	0.714219	0.460687	0.455652	0.477229	0.268117	0.482325	0.592339	0.296587	0.536084	0.440923	0.120773	0.170133	-0.511279	-0.317283
C1QTNF3	black	0.799432	0.0928426	0.457407	0.308001	0.322016	0.116491	0.109767	0.40838	0.216178	0.212043	0.132685	0.108366	-0.248623	-0.12903
PLA2G5	black	0.749836	0.000282866	0.614263	0.342287	0.611686	0.203717	0.172455	0.633686	0.381724	0.366791	0.358798	0.145043	-0.277099	-0.190556
OLFML1	black	0.900584	-0.108286	0.759632	0.457609	0.743716	0.225507	0.120212	0.658457	0.398471	0.314627	0.54692	0.114417	-0.144237	0.0651562
MRVI1	black	0.874305	0.0322494	0.646581	0.439468	0.528807	0.292571	0.160911	0.783966	0.393097	0.344075	0.387424	0.0253667	-0.195757	0.0142574
COX7A1	black	0.686005	0.0793319	0.528602	0.24354	0.527533	0.0361551	-0.067813	0.506945	0.139228	0.106896	0.368353	0.311566	-0.164902	0.0624576
SULF1	black	0.892853	-0.029086	0.695942	0.467136	0.446035	0.294804	0.272625	0.461247	0.353493	0.25422	0.241709	-0.0392062	-0.175313	-0.0578084
ZNF521	black	0.907656	-0.0857702	0.721181	0.433216	0.705412	0.245531	0.110492	0.681206	0.375188	0.348665	0.491447	0.0839395	-0.155546	0.0793821
NUDT11	black	0.812662	-0.178019	0.636253	0.345039	0.542474	0.0814286	0.023873	0.580403	0.218477	0.139559	0.384144	-0.0162503	-0.03624	0.0469688
GLI3	black	0.932151	0.021784	0.655808	0.423386	0.566534	0.280241	0.222666	0.738467	0.412702	0.386297	0.41065	0.051485	-0.273479	-0.0726101
PARD6G	black	0.909983	0.117355	0.677298	0.495179	0.621892	0.323738	0.291068	0.678482	0.474539	0.425228	0.402952	0.161831	-0.274338	-0.0370072
HOMER3	black	0.538901	0.625961	0.215644	0.194977	0.148444	0.229532	0.272163	0.161939	0.211137	0.304968	-0.003877	0.22416	-0.312141	-0.130042
CTSZ	black	0.702022	0.275905	0.723347	0.590444	0.512485	0.316657	0.427094	0.356121	0.43712	0.316108	0.278934	0.208613	-0.269593	-0.0884457
SLC43A3	black	0.673616	0.10217	0.597628	0.400281	0.507722	0.178225	0.272682	0.281122	0.306609	0.300284	0.326701	0.112545	-0.0943948	0.13134
ANGPTL2	black	0.905531	0.133791	0.579915	0.44449	0.445513	0.323411	0.353418	0.626583	0.42548	0.341399	0.239211	0.102248	-0.303887	-0.128367
ANGPT2	black	0.69234	0.152718	0.365691	0.375806	0.300036	0.433501	0.473814	0.41441	0.524487	0.378341	0.198247	0.156374	-0.413001	-0.247058
WISP1	black	0.911827	-0.0415991	0.732479	0.486995	0.58997	0.253525	0.265085	0.532738	0.422407	0.336796	0.345963	-0.00990221	-0.213151	-0.0983776
EGFL6	black	0.720586	0.104785	0.579087	0.472383	0.36348	0.260278	0.301185	0.327018	0.373115	0.273724	0.257475	0.0548141	-0.308383	-0.0896332
NID1	black	0.856612	-0.0479997	0.667142	0.48267	0.615401	0.386012	0.352133	0.648927	0.532707	0.409574	0.513049	-0.0270406	-0.21537	0.0279752
GPX8	black	0.875146	0.0748533	0.634434	0.577122	0.45815	0.399763	0.318882	0.46589	0.450372	0.331414	0.353408	0.0535642	-0.287572	-0.0420692
ZBTB47	black	0.805146	0.205166	0.638779	0.435895	0.623966	0.264831	0.0944099	0.654766	0.424911	0.477323	0.524984	-0.0109237	-0.0804375	0.214923
AVEN	black	0.682486	0.16414	0.388743	0.394826	0.261585	0.37091	0.479359	0.317376	0.416412	0.166404	0.127241	0.404731	-0.366165	-0.28489
ROR2	black	0.881492	0.0609812	0.636079	0.351307	0.501712	0.278082	0.179078	0.682068	0.399656	0.326112	0.336926	0.00760513	-0.262951	-0.0586667
COL3A1	black	0.951618	-0.00911099	0.672437	0.417476	0.502062	0.244562	0.24842	0.553946	0.376274	0.25596	0.302737	0.0230757	-0.208786	-0.0516816
LRP12	black	0.845182	-0.162714	0.688083	0.498748	0.576545	0.314511	0.286108	0.580488	0.483294	0.308616	0.548544	-0.0147616	-0.134926	0.0726049
ISLR	black	0.849101	0.258793	0.583343	0.360667	0.449792	0.202318	0.112927	0.408811	0.221436	0.287753	0.216007	0.0790705	-0.22474	-0.0267086
MATN3	black	0.611408	-0.0338886	0.518766	0.413156	0.385531	0.242075	0.0494557	0.197337	0.219318	0.209199	0.316219	0.00178823	-0.0447742	0.126076
ANXA6	black	0.849517	-0.044872	0.742602	0.381779	0.797457	0.172102	0.0630689	0.711436	0.314399	0.281206	0.502066	0.217461	-0.15519	0.00519086
PTPRD	black	0.822842	-0.124811	0.631982	0.400944	0.544794	0.229442	0.166323	0.553791	0.381447	0.317579	0.48716	-0.0185068	-0.070425	0.183788
OSR2	black	0.644117	0.235448	0.450054	0.318596	0.616937	0.203246	0.152358	0.46322	0.472071	0.46423	0.430169	0.240326	-0.253459	-0.0181544
TIMP2	black	0.944577	0.0651364	0.671175	0.469279	0.505398	0.336466	0.306822	0.578491	0.431043	0.336924	0.365052	0.0856591	-0.237198	-0.04449
CERCAM	black	0.895202	0.124907	0.582426	0.344558	0.411254	0.193753	0.216829	0.431599	0.283895	0.197103	0.259875	0.0766851	-0.213177	-0.0797293
FBXL7	black	0.938628	-0.00430257	0.743471	0.441082	0.724552	0.247436	0.138412	0.735485	0.389086	0.368343	0.512895	0.0651788	-0.198535	0.0400867
TCEAL7	black	0.867846	-0.0654988	0.66915	0.408617	0.621676	0.216329	0.109898	0.71812	0.382131	0.305089	0.471548	0.103995	-0.152827	0.0863919
TPST1	black	0.818837	-0.00515553	0.686449	0.4033	0.642813	0.244495	0.186721	0.499526	0.41342	0.302757	0.520186	0.165921	-0.177242	0.0897179
MFGE8	black	0.854045	0.258998	0.575636	0.386524	0.473231	0.325758	0.246767	0.486851	0.380079	0.343344	0.301095	0.152566	-0.245147	-0.0956913
NTF3	black	0.754974	0.228073	0.524578	0.471961	0.438567	0.398566	0.252656	0.532786	0.44804	0.435416	0.328513	0.143162	-0.326347	-0.0158093
HTRA1	black	0.887911	0.133677	0.531757	0.321069	0.392815	0.165349	0.152808	0.441409	0.237742	0.195531	0.196233	0.177147	-0.257614	-0.103398
SCARF2	black	0.787678	0.439632	0.450674	0.280111	0.356017	0.184376	0.146037	0.377936	0.232455	0.310669	0.120938	0.0791036	-0.264791	-0.123723
ADAMTS14	black	0.655991	0.419176	0.326161	0.197098	0.268428	0.233365	0.349724	0.416817	0.320993	0.439103	0.0129691	0.0889642	-0.362979	-0.232268
UNC5C	black	0.857957	0.00234869	0.651896	0.455535	0.683436	0.366195	0.289506	0.692375	0.517663	0.429513	0.503807	0.165668	-0.283955	-0.0611658
PDGFRL	black	0.816759	-0.136524	0.647677	0.28151	0.56103	0.0511226	0.0346429	0.516635	0.232601	0.149373	0.341661	0.0979035	-0.178025	-0.0547543
VIM	black	0.844767	0.0824502	0.72958	0.391551	0.700346	0.168205	0.14166	0.531118	0.30324	0.306179	0.417122	0.227904	-0.190576	0.0174097
TMEM200A	black	0.883684	-0.0147262	0.727642	0.540985	0.547612	0.36437	0.201675	0.517599	0.416994	0.359636	0.482564	0.0227562	-0.256046	-0.0210187
SRF	black	0.697451	0.289612	0.486244	0.324653	0.599669	0.485664	0.293817	0.705721	0.579071	0.535528	0.422844	0.243584	-0.341177	-0.112579
SRRM3	black	0.664744	0.278015	0.453245	0.274384	0.479169	0.291558	0.130719	0.318351	0.3336	0.345514	0.530717	0.151953	-0.186862	0.194017
SRPX2	black	0.889287	0.0602446	0.601267	0.371778	0.475429	0.231161	0.277515	0.449079	0.401946	0.261934	0.27387	0.132677	-0.221131	-0.102398
HSD17B14	black	0.721334	0.183151	0.684834	0.417898	0.62063	0.16094	0.0997084	0.456922	0.311318	0.299329	0.557115	0.125029	-0.259313	0.00488748
ZNF362	black	0.748642	0.354731	0.55245	0.444646	0.584824	0.308404	0.308544	0.490619	0.45157	0.553928	0.368293	0.115727	-0.202897	0.0872238
CCL11	black	0.60867	-0.16184	0.488348	0.247015	0.497311	0.0269321	0.0751834	0.48332	0.166458	0.0738641	0.265675	0.104679	-0.12329	-0.0536271
MFAP5	black	0.830231	-0.0333529	0.625493	0.386523	0.515243	0.103668	0.123171	0.480085	0.243073	0.250753	0.224582	0.089692	-0.22078	-0.13698
CYR61	black	0.742207	0.0446476	0.510601	0.275712	0.557186	0.176891	0.158611	0.497727	0.368066	0.337486	0.337396	0.268318	-0.342611	-0.179374
MITF	black	0.750247	0.0174367	0.580491	0.504951	0.422707	0.361353	0.228941	0.617821	0.449887	0.395043	0.31166	-0.0260946	-0.181431	0.144916
FKBP14	black	0.869894	0.0254266	0.63392	0.507358	0.550121	0.443999	0.397328	0.601976	0.584679	0.470314	0.460676	0.0920623	-0.313943	-0.0950713
YPEL4	black	0.782757	0.259784	0.606911	0.469952	0.579829	0.37519	0.249209	0.600183	0.563142	0.567305	0.338154	0.223157	-0.315955	-0.0333904
RIPOR3	black	0.662845	0.23979	0.453395	0.340787	0.636381	0.22133	0.227795	0.665128	0.433431	0.540833	0.304082	0.189537	-0.291257	-0.0816465
GPX7	black	0.802208	0.0302442	0.606848	0.339603	0.603106	0.101956	0.245805	0.504542	0.315603	0.214135	0.355436	0.256024	-0.144542	0.011451
ANTXR1	black	0.905763	-0.000667282	0.650063	0.520756	0.419073	0.327427	0.257344	0.504927	0.38047	0.304252	0.270494	-0.0402331	-0.204322	-0.0377068
SLITRK3	black	0.74497	-0.0327113	0.465768	0.376816	0.362484	0.287642	0.240038	0.619883	0.36299	0.264427	0.293095	0.0335088	-0.219436	-0.0557209
EXTL2	black	0.870807	0.0198657	0.604689	0.478134	0.527758	0.384609	0.338201	0.644282	0.480414	0.427814	0.474334	0.00820861	-0.198154	0.0419615
KIRREL1	black	0.910125	-0.0204067	0.670161	0.419034	0.622186	0.333185	0.262278	0.66126	0.478395	0.413671	0.499611	0.0484591	-0.146666	0.101086
PLOD2	black	0.753916	-0.017252	0.467265	0.412255	0.264993	0.312533	0.386179	0.339322	0.421076	0.280487	0.205675	-0.00913338	-0.229208	-0.0548122
SFRP2	black	0.823504	-0.0501987	0.605736	0.324496	0.507391	0.101604	0.0124769	0.346167	0.191403	0.185861	0.325832	0.0765165	-0.114068	0.00342749
RASGRF2	black	0.893861	-0.0212341	0.678784	0.440099	0.664481	0.242783	0.169836	0.605959	0.415248	0.393697	0.432974	0.145713	-0.285053	-0.0741105
BMP1	black	0.785168	0.450126	0.441402	0.359638	0.309777	0.339919	0.482754	0.394772	0.464465	0.448594	0.14659	0.120642	-0.403544	-0.205607
AXL	black	0.829941	0.148396	0.594185	0.516368	0.456815	0.309372	0.393566	0.493179	0.470551	0.370834	0.343179	0.141783	-0.230201	-0.0646105
C17orf107	black	0.629497	0.0672481	0.437184	0.261921	0.493378	0.250397	0.168979	0.515666	0.319578	0.265744	0.363818	0.0174597	-0.253901	-0.0810824
SH3PXD2B	black	0.883441	0.0553593	0.668641	0.431067	0.568102	0.351497	0.306154	0.58737	0.488762	0.420466	0.419913	-0.0341305	-0.213114	-0.00655739
TMEM158	black	0.680757	0.327737	0.290765	0.283713	0.123992	0.209618	0.341773	0.248355	0.244793	0.229743	-0.0492952	0.155654	-0.390271	-0.283297
PAPPA	black	0.753175	-0.0435133	0.525061	0.435968	0.506055	0.32317	0.339853	0.550099	0.504206	0.401848	0.326191	0.0504957	-0.236417	-0.112435
DRP2	black	0.718907	-0.0429768	0.576963	0.409694	0.399108	0.305274	0.27054	0.468041	0.403607	0.237839	0.331234	-0.0105206	-0.0808901	0.0704827
MICAL2	black	0.81367	0.158087	0.52768	0.465436	0.343277	0.417637	0.38316	0.527472	0.475871	0.395071	0.272704	-0.0744878	-0.248443	-0.109078
ZNF469	black	0.873921	0.205774	0.539166	0.352785	0.435346	0.240221	0.301325	0.492058	0.374681	0.353149	0.231607	-0.0185246	-0.257309	-0.145239
FZD7	black	0.832745	0.202429	0.576909	0.448807	0.493639	0.420896	0.34861	0.647737	0.474148	0.471064	0.299522	0.0647826	-0.266164	-0.0473839
NUMBL	black	0.732433	0.413817	0.482869	0.429153	0.530436	0.386149	0.246788	0.508301	0.500761	0.603901	0.466908	0.132696	-0.306372	-0.0254388
KCNIP3	black	0.648696	0.243246	0.403308	0.274703	0.457687	0.216839	0.226169	0.616447	0.334745	0.409955	0.31474	-0.00301714	-0.17578	0.0449374
RUNX2	black	0.848561	0.223484	0.506804	0.488013	0.399518	0.421097	0.445491	0.434381	0.509979	0.486575	0.189015	0.137441	-0.420719	-0.250119
IGFBP3	black	0.622312	0.288981	0.328274	0.454135	0.150967	0.384582	0.298251	0.187987	0.352971	0.301485	0.125379	0.130646	-0.353994	-0.114031
GDNF	black	0.620803	0.107249	0.308561	0.285006	0.18231	0.43699	0.259988	0.54328	0.326259	0.245408	0.0985033	0.0717329	-0.254995	-0.140679
BGN	black	0.881015	0.192348	0.649416	0.368031	0.50438	0.251896	0.150932	0.383984	0.333964	0.315746	0.31824	0.109575	-0.248579	-0.0203728
PARVA	black	0.856626	0.0356537	0.603735	0.481775	0.447477	0.440116	0.309165	0.685857	0.477895	0.363861	0.36886	0.0340779	-0.228831	0.01152
PLPPR2	black	0.768219	0.441129	0.484459	0.39876	0.48606	0.358344	0.229837	0.557276	0.429996	0.481244	0.47132	0.125397	-0.473142	-0.125243
MSRB3	black	0.912624	-0.10609	0.715153	0.4153	0.620328	0.23347	0.116445	0.790421	0.38188	0.300685	0.436439	0.0161187	-0.132317	0.0413973
ZFPM2	black	0.910411	-0.0875749	0.711108	0.477145	0.63999	0.310966	0.205623	0.625362	0.453602	0.385694	0.422775	0.0745401	-0.246453	-0.0505514
SMO	black	0.860709	0.0543869	0.678176	0.339124	0.59873	0.148885	0.0373776	0.582389	0.26043	0.293933	0.41571	0.00601351	-0.00772547	0.256353
CD276	black	0.798832	0.362477	0.421213	0.398181	0.257316	0.417961	0.467929	0.298366	0.396108	0.31658	0.160896	0.136717	-0.333067	-0.146672
PDGFRA	black	0.827144	-0.146932	0.728074	0.446624	0.730633	0.254838	0.102511	0.6411	0.428489	0.382727	0.531499	0.0415627	-0.11514	0.112839
LAMA4	black	0.897739	0.0347111	0.607127	0.421884	0.520053	0.339394	0.384773	0.651271	0.484158	0.353106	0.299241	0.123815	-0.271373	-0.122366
COL4A1	black	0.824184	-0.0840733	0.650064	0.466692	0.511441	0.359863	0.301507	0.504263	0.438306	0.30713	0.429372	-0.047349	-0.11013	0.108762
SYNDIG1	black	0.821704	0.153027	0.524593	0.391484	0.451095	0.283313	0.224745	0.390454	0.363815	0.340117	0.228471	0.235689	-0.396962	-0.197921
CCDC184	black	0.706991	0.208534	0.533548	0.387379	0.49715	0.234849	0.0653902	0.416357	0.275544	0.287308	0.451381	0.0531131	-0.297741	-0.0663143
LRRC17	black	0.812276	0.0576055	0.503902	0.325551	0.444589	0.178276	0.249586	0.558047	0.359842	0.24748	0.28526	0.12373	-0.23592	-0.152293
C10orf55	black	0.577011	0.408662	0.278793	0.412272	0.113179	0.324084	0.52547	0.163534	0.41213	0.440135	0.0715747	0.153387	-0.355683	-0.18615
DPYSL3	black	0.936552	0.0137465	0.723227	0.432382	0.634354	0.243306	0.185446	0.717313	0.396646	0.342015	0.379973	0.0751027	-0.229539	-0.0710953
NXN	black	0.783876	0.139935	0.504839	0.248055	0.416159	0.168287	0.186147	0.505402	0.260098	0.231735	0.198048	0.143958	-0.190897	-0.0513127
GDF6	black	0.851216	-0.0686809	0.639698	0.360416	0.628184	0.222892	0.174353	0.652792	0.455155	0.329178	0.424707	0.105308	-0.139995	-0.0318475
SPON1	black	0.844494	-0.12898	0.678176	0.383723	0.692839	0.159917	0.128878	0.704163	0.372867	0.30026	0.452734	0.0717579	-0.124884	0.0240776
GUCA1A	black	0.732573	0.240729	0.476095	0.429861	0.28124	0.312067	0.46972	0.409923	0.433882	0.301094	0.0965345	0.0885122	-0.376334	-0.239503
FBXL22	black	0.743049	0.15215	0.452058	0.303199	0.446546	0.274757	0.192013	0.795402	0.383347	0.398858	0.236611	0.120035	-0.276609	-0.116898
BST1	black	0.698151	0.0219288	0.667379	0.546138	0.550141	0.352654	0.231688	0.43269	0.383151	0.293826	0.29987	0.0576175	-0.252509	-0.0317054
AP1M1	black	0.703357	0.591129	0.533826	0.500432	0.56915	0.449413	0.429959	0.506851	0.535657	0.600707	0.306116	0.257228	-0.43615	-0.138574
PALLD	black	0.901653	-0.026824	0.691924	0.496924	0.566844	0.350169	0.307989	0.705354	0.497667	0.380502	0.458944	0.0143975	-0.217057	-0.00275546
CCDC74A	black	0.610058	0.425129	0.249411	0.386907	0.0765343	0.439291	0.354517	0.144298	0.369658	0.330163	0.0361557	0.163857	-0.463818	-0.232084
NCAM2	black	0.834516	-0.0829193	0.705101	0.506157	0.608448	0.341501	0.239282	0.666511	0.482928	0.359572	0.465337	0.0759884	-0.196406	0.00995907
NTAN1	black	0.852502	0.188398	0.686066	0.572441	0.566663	0.391092	0.363955	0.493853	0.503875	0.44342	0.380328	0.205627	-0.21887	0.0516548
C1QTNF6	black	0.81572	0.327638	0.459584	0.338814	0.327317	0.262254	0.351115	0.306993	0.322764	0.339324	0.112215	0.125943	-0.410024	-0.243902
PHYHIP	black	0.707367	0.29465	0.52768	0.383155	0.528071	0.323385	0.144355	0.490002	0.428339	0.419214	0.518615	0.17647	-0.320327	-0.0234969
WNT5A	black	0.757428	0.0637721	0.462604	0.452459	0.319277	0.356327	0.339522	0.523705	0.40278	0.345524	0.298177	-0.0579338	-0.274144	-0.068006
NTM	black	0.880107	0.110466	0.609142	0.484167	0.352787	0.320028	0.256141	0.425962	0.337869	0.281355	0.221924	-0.00970728	-0.24813	-0.0708039
ARL4C	black	0.806691	0.224489	0.576481	0.515829	0.40163	0.332031	0.407729	0.296374	0.41983	0.360017	0.167837	0.203453	-0.289236	-0.0702458
CSRP1	black	0.62313	0.266186	0.337396	0.272834	0.303518	0.462148	0.205853	0.743849	0.403409	0.338424	0.182668	0.150363	-0.365908	-0.212318
THBS1	black	0.84472	-0.126015	0.697744	0.41896	0.655951	0.205258	0.17555	0.612987	0.403354	0.333261	0.406098	0.114882	-0.122199	0.0055171
NID2	black	0.879939	-0.0874432	0.671517	0.417278	0.564261	0.294592	0.272865	0.54656	0.411934	0.336244	0.402288	-0.0528481	-0.156686	0.00296388
CMTM3	black	0.786603	0.304818	0.505605	0.441383	0.383209	0.244835	0.339965	0.300859	0.335473	0.328657	0.145209	0.20368	-0.266961	-0.115374
FIBIN	black	0.871708	-0.00832802	0.630119	0.328717	0.528614	0.190071	0.129988	0.615059	0.334464	0.288369	0.298717	0.0865621	-0.22005	-0.0651115
PINLYP	black	0.638853	0.0807048	0.535063	0.360878	0.619636	0.158056	0.0591889	0.484547	0.269811	0.342993	0.409595	0.195744	-0.173843	0.158518
COL8A1	black	0.906573	-0.0312202	0.647542	0.452259	0.430739	0.273668	0.199389	0.475091	0.36903	0.264718	0.279989	0.0233952	-0.197144	-0.0586689
FKBP7	black	0.900811	-0.0258161	0.649222	0.484754	0.550172	0.36605	0.269472	0.576162	0.456728	0.328309	0.462261	0.0703032	-0.245071	-0.00208696
PXDC1	black	0.683798	0.354779	0.503734	0.404768	0.616894	0.350735	0.212858	0.521211	0.543013	0.534793	0.374056	0.297478	-0.292324	0.0198209
COL6A3	black	0.942224	-0.0394842	0.677566	0.416	0.542506	0.263407	0.273628	0.592882	0.407458	0.319988	0.355517	0.0104829	-0.203965	-0.0344351
TBXA2R	black	0.679742	0.369667	0.501116	0.314578	0.628009	0.230615	0.192707	0.510322	0.35484	0.385475	0.394653	0.213844	-0.253607	0.00514864
ZFHX4	black	0.855214	-0.0994841	0.645823	0.446165	0.554995	0.355592	0.212203	0.593295	0.461027	0.379654	0.409319	0.0458892	-0.191185	0.00471366
ENOX1	black	0.885875	-0.0278598	0.761384	0.46635	0.707976	0.276544	0.127029	0.608486	0.398602	0.376543	0.493867	0.151342	-0.215649	0.0351424
ADAM12	black	0.889721	-0.0259063	0.656146	0.382666	0.53077	0.186964	0.284032	0.47574	0.367119	0.277447	0.256784	0.0581205	-0.226542	-0.141676
MYO9B	black	0.800172	0.439443	0.693103	0.575892	0.687579	0.405295	0.414879	0.550092	0.594344	0.674436	0.288652	0.192198	-0.395391	-0.160714
CILP2	black	0.750695	0.18392	0.50887	0.289995	0.535733	0.195756	0.125491	0.377149	0.312475	0.345045	0.286239	0.209402	-0.29791	-0.0991022
GADD45B	black	0.650644	0.205341	0.488004	0.264774	0.547713	0.17292	0.0348738	0.382816	0.273459	0.338101	0.285782	0.289137	-0.18737	-0.0203976
ZBED1	black	0.737735	0.19218	0.611301	0.498293	0.506078	0.384306	0.248651	0.422129	0.384942	0.370555	0.321089	-0.0155557	-0.202475	0.0786038
HS3ST3A1	black	0.721883	0.383498	0.371108	0.375411	0.32128	0.358425	0.409942	0.378048	0.393024	0.412086	0.033857	0.185998	-0.438116	-0.327648
CYTH3	black	0.89774	0.119368	0.701147	0.533128	0.610304	0.366308	0.231218	0.61235	0.461903	0.455334	0.495175	0.0404736	-0.154488	0.13111
TMEM200B	black	0.860085	0.214474	0.546257	0.436671	0.447372	0.339997	0.323149	0.489397	0.452451	0.409124	0.263998	0.0494511	-0.335784	-0.115079
MRGPRF	black	0.750735	0.149282	0.474747	0.17695	0.565971	0.0664476	0.0547602	0.793378	0.284822	0.282969	0.282999	0.166806	-0.283193	-0.17028
THPO	black	0.84622	0.0546736	0.652732	0.399388	0.637167	0.295978	0.184027	0.569863	0.413057	0.40303	0.44943	0.114209	-0.225253	-0.00606902
FSTL1	black	0.940218	-0.0548647	0.713664	0.475218	0.655316	0.259332	0.244745	0.668261	0.431196	0.351527	0.441736	0.0730658	-0.186979	0.00799714
PCDH7	black	0.69558	0.0935114	0.43318	0.476345	0.241228	0.342825	0.371535	0.363709	0.428846	0.300058	0.183625	-0.0179535	-0.230206	-0.0973969
B3GNT9	black	0.813418	0.327641	0.551855	0.530433	0.490233	0.494859	0.425613	0.510892	0.498496	0.514227	0.48436	0.00301256	-0.427066	-0.090018
CFL2	black	0.728065	-0.033409	0.553638	0.347724	0.601984	0.282354	0.26376	0.852136	0.510948	0.414282	0.479903	0.137633	-0.159922	0.048899
NKD2	black	0.643166	0.49069	0.315346	0.234564	0.286052	0.1376	0.133528	0.33146	0.157572	0.364632	0.055911	0.129413	-0.359026	-0.167889
PTGFRN	black	0.784101	0.101283	0.549762	0.477277	0.427853	0.445835	0.413669	0.539961	0.504614	0.363783	0.39179	0.0260049	-0.254068	-0.0362277
SYNC	black	0.864698	-0.0355532	0.593955	0.395675	0.516234	0.245625	0.246442	0.749815	0.397296	0.330524	0.263217	0.0450801	-0.233428	-0.0934632
GPC6	black	0.845725	-0.0971619	0.650452	0.381476	0.511454	0.253393	0.277797	0.513866	0.393737	0.254364	0.359781	0.0440058	-0.223408	-0.0395426
NUAK1	black	0.886678	-0.0195018	0.621473	0.455279	0.473485	0.284319	0.247598	0.513735	0.442364	0.333393	0.394999	0.00326691	-0.189838	0.0120433
ISM1	black	0.838561	0.0941324	0.577014	0.435779	0.429096	0.239719	0.130738	0.481577	0.296301	0.322743	0.263209	0.047369	-0.230162	-0.0636448
WT1	black	0.817472	-0.0201747	0.682566	0.3524	0.700021	0.163955	0.1267	0.544298	0.378342	0.361377	0.418144	0.133641	-0.217527	-0.0857747
ADAMTS7	black	0.808079	0.412039	0.433805	0.343837	0.291672	0.284515	0.380709	0.423079	0.350676	0.381761	0.0383928	0.0575787	-0.359254	-0.211
CTGF	black	0.791149	-0.0674754	0.658154	0.371847	0.677849	0.222808	0.0793851	0.593294	0.375695	0.330047	0.458258	0.13889	-0.203012	-0.0128125
SLC24A3	black	0.700635	0.039923	0.539063	0.415431	0.432404	0.402859	0.255421	0.615407	0.471794	0.356078	0.309115	0.0580852	-0.276739	-0.0317483
CLMP	black	0.882547	-0.0578514	0.621295	0.36977	0.594841	0.197056	0.211552	0.736144	0.391619	0.321785	0.296325	0.0835342	-0.190156	-0.0789227
SERPINH1	black	0.785804	0.303368	0.407684	0.355637	0.255142	0.363767	0.431937	0.309466	0.39101	0.286438	0.0917644	0.177625	-0.392596	-0.203445
NOTCH3	black	0.792198	0.314383	0.51588	0.398397	0.457219	0.396873	0.339484	0.434955	0.454082	0.49601	0.343889	0.00825857	-0.252927	0.0201823
SLC39A13	black	0.671825	0.66761	0.311399	0.375394	0.247332	0.35469	0.358379	0.337167	0.39104	0.511609	0.0825655	0.110834	-0.395585	-0.155547
RNF144A	black	0.809415	-0.16936	0.645246	0.346211	0.528425	0.142635	0.110751	0.47785	0.307843	0.227997	0.33855	-0.0686635	-0.060276	0.0485629
MFAP2	black	0.854074	0.20601	0.502809	0.338684	0.321647	0.181891	0.200056	0.384797	0.225219	0.200893	0.129823	0.131314	-0.24686	-0.121725
EPYC	black	0.63636	0.140085	0.261542	0.226032	0.104655	0.193031	0.206377	0.253784	0.22298	0.201837	-0.0968835	0.104791	-0.389984	-0.343402
LRRN4CL	black	0.710168	0.162344	0.459916	0.296283	0.559722	0.151339	0.00200679	0.685385	0.240362	0.35395	0.294488	0.169853	-0.273053	-0.0590566
RAB23	black	0.849475	-0.103769	0.633815	0.445589	0.5432	0.315929	0.305343	0.754218	0.477294	0.358663	0.399429	-0.039631	-0.180524	-0.0239986
RRAGC	black	0.77988	0.186277	0.649169	0.655508	0.566131	0.415427	0.393976	0.453492	0.543231	0.407688	0.387746	0.173703	-0.318159	-0.0594593
SUSD5	black	0.727129	-0.0724148	0.543415	0.247875	0.582612	0.152304	0.106595	0.753795	0.343889	0.258928	0.503698	0.0562534	-0.0886792	0.00429075
HSD17B6	black	0.817872	0.0892639	0.505008	0.405252	0.254386	0.272528	0.287369	0.451921	0.318358	0.223748	0.0481439	0.0565359	-0.319841	-0.239927
VSTM4	black	0.944077	-0.00654224	0.701423	0.411327	0.66534	0.276693	0.193276	0.656467	0.411456	0.3457	0.4878	0.0862567	-0.183192	0.0211805
DCN	black	0.867659	-0.126261	0.77336	0.465413	0.716477	0.214001	0.0305902	0.589531	0.346116	0.296655	0.501786	0.103038	-0.140858	0.0937379
TCF4	black	0.860712	-0.159619	0.778509	0.496416	0.799612	0.256833	0.121473	0.687482	0.429872	0.394957	0.59828	0.0680592	-0.143151	0.114373
RARRES2	black	0.564256	-0.0917298	0.434601	-0.00536239	0.33485	-0.260333	-0.264021	0.205575	-0.169699	-0.128167	0.0348908	0.0690199	0.125486	0.0773139
PDZRN3	black	0.867103	-0.012669	0.671336	0.363457	0.634845	0.203426	0.103707	0.797756	0.32634	0.319829	0.465397	0.0370337	-0.195189	0.0145949
PYGL	black	0.63944	0.129522	0.37304	0.348395	0.250822	0.215835	0.481199	0.312906	0.38304	0.250695	0.186157	0.110056	-0.283748	-0.183694
PEA15	black	0.806421	0.181766	0.631769	0.546813	0.587248	0.594231	0.350929	0.55517	0.532604	0.473403	0.449908	0.256268	-0.36644	-0.0555426
MEIS3	black	0.919101	0.256666	0.620523	0.404696	0.529141	0.253843	0.231379	0.5683	0.394567	0.394664	0.405982	0.161793	-0.375604	-0.121517
COL5A3	black	0.802233	0.253833	0.427458	0.31273	0.348503	0.270056	0.385012	0.439922	0.35766	0.328598	0.184995	0.0706799	-0.388315	-0.249135
COL12A1	black	0.865235	0.0632421	0.554815	0.474509	0.321439	0.315793	0.353012	0.472109	0.400688	0.307245	0.117796	0.0235779	-0.306117	-0.189379
MARCKS	black	0.805749	0.106993	0.627593	0.504927	0.542517	0.390527	0.416241	0.446612	0.538848	0.368631	0.346683	0.270802	-0.29912	-0.0853019
HTRA3	black	0.73184	0.2699	0.476365	0.348906	0.370855	0.23318	0.13666	0.307505	0.198396	0.233957	0.137574	0.107194	-0.194857	-0.0362014
PGF	black	0.585466	0.263898	0.445232	0.276722	0.486069	0.260452	0.227156	0.25603	0.320159	0.309321	0.387338	0.189093	-0.183846	0.124496
COL5A1	black	0.913427	0.144996	0.581271	0.38574	0.382147	0.288327	0.303168	0.469016	0.365069	0.290569	0.213118	-0.0205502	-0.252801	-0.108035
ST6GAL2	black	0.876374	-0.025703	0.58073	0.387353	0.451039	0.277451	0.226592	0.545062	0.335	0.274288	0.274311	0.0436942	-0.233029	-0.125642
ITGB1BP2	black	0.614869	0.395024	0.346328	0.338292	0.427047	0.369998	0.295375	0.72188	0.484705	0.561462	0.162969	0.244819	-0.385946	-0.183617
ST6GALNAC5	black	0.853124	-0.0398027	0.630511	0.420092	0.551055	0.264538	0.243354	0.634368	0.395145	0.320164	0.38957	0.0910804	-0.310655	-0.124355
POSTN	black	0.823281	0.0265887	0.564847	0.359452	0.321034	0.230801	0.317739	0.405333	0.314866	0.19542	0.125305	0.00956118	-0.192493	-0.115365
MYL3	black	0.804812	0.0710641	0.647346	0.43798	0.691345	0.297244	0.144385	0.538132	0.458487	0.411196	0.530893	0.278289	-0.239747	0.0373962
PXDNL	black	0.660237	0.280869	0.351978	0.393635	0.214784	0.476439	0.48198	0.264195	0.496265	0.431424	0.131677	0.122654	-0.390127	-0.176931
CKAP4	black	0.67886	0.239998	0.418052	0.346558	0.282153	0.447271	0.483821	0.346729	0.6122	0.303798	0.150856	0.17232	-0.40467	-0.250973
CHRNE	black	0.659846	0.0159435	0.52834	0.316424	0.565037	0.112214	0.118938	0.44232	0.267208	0.253694	0.251025	0.0910178	-0.157669	-0.0903265
ALPK2	black	0.797875	0.192525	0.557347	0.394783	0.565364	0.265519	0.257276	0.424493	0.392972	0.422414	0.166528	0.265078	-0.417839	-0.22679
KANK2	black	0.842081	0.141913	0.611915	0.443984	0.549286	0.301555	0.18528	0.800353	0.44527	0.429012	0.455936	0.0219279	-0.156291	0.0979921
VEGFC	black	0.83683	0.0567124	0.639457	0.405942	0.606273	0.22343	0.202951	0.556858	0.381109	0.343486	0.373424	0.200638	-0.305114	-0.0689297
VKORC1	black	0.609138	0.234435	0.36054	0.216453	0.210159	0.133362	0.185661	0.1596	0.168592	0.0659426	0.186764	0.32554	-0.289237	-0.119276
LOXL1	black	0.829166	0.377372	0.503733	0.353901	0.416935	0.246296	0.1999	0.389514	0.277087	0.344979	0.181554	0.199277	-0.382196	-0.17592
LBH	black	0.794501	0.191159	0.589495	0.539343	0.584634	0.384535	0.352088	0.48015	0.489476	0.436701	0.346019	0.244864	-0.177739	0.0745788
P3H4	black	0.62597	0.284663	0.215228	0.225733	0.0886099	0.272423	0.443909	0.21401	0.348962	0.153184	0.0970658	0.204934	-0.351907	-0.231856
CDH11	black	0.925527	-0.00815538	0.686585	0.501271	0.503442	0.313526	0.251127	0.515272	0.390585	0.337215	0.282181	0.0215875	-0.232815	-0.0613784
TENM4	black	0.851655	0.061507	0.633927	0.454076	0.540377	0.39064	0.249297	0.517968	0.446056	0.377808	0.399256	0.159304	-0.307634	-0.113236
SPHK1	black	0.600355	0.31587	0.402736	0.233862	0.264357	0.0519934	0.284824	0.135702	0.196769	0.177397	0.0375833	0.146032	-0.214736	-0.137278
GSDME	black	0.819691	0.116277	0.706725	0.497778	0.521262	0.219201	0.255845	0.450379	0.352467	0.297657	0.311851	0.039906	-0.194454	0.00350987
ID3	black	0.752554	0.21392	0.524208	0.327522	0.433252	0.230359	0.1657	0.382606	0.287282	0.243139	0.138538	0.177966	-0.315719	-0.202108
MYADM	black	0.709188	0.280103	0.484777	0.351228	0.509352	0.429911	0.255553	0.493092	0.541362	0.52412	0.322032	0.20601	-0.272502	-0.020104
EMILIN1	black	0.858047	0.310229	0.597109	0.302591	0.516068	0.169188	0.163232	0.579514	0.289031	0.319086	0.192704	0.0499749	-0.237843	-0.0968376
TUBB	black	0.693875	0.354645	0.440392	0.497472	0.370601	0.441391	0.646764	0.298011	0.493074	0.407316	0.20963	0.266891	-0.414352	-0.181128
KCND2	black	0.859696	-0.0579977	0.574688	0.463064	0.429599	0.275925	0.24866	0.449108	0.349272	0.286348	0.301762	0.000886332	-0.216024	-0.0151706
NXPH3	black	0.835101	0.115024	0.568234	0.352692	0.509711	0.211142	0.132041	0.781704	0.342722	0.332374	0.335124	0.111197	-0.253338	-0.0729438
MN1	black	0.868908	0.0749565	0.527805	0.318821	0.487545	0.318516	0.238952	0.611423	0.375721	0.338004	0.341047	0.0792576	-0.209542	-0.0679411
GGT5	black	0.813665	0.224173	0.672987	0.429866	0.666779	0.261089	0.154736	0.384289	0.387191	0.382152	0.391766	0.213337	-0.237414	0.00475479
COLEC12	black	0.823397	-0.0530709	0.735672	0.327537	0.641051	0.071474	0.0538092	0.661992	0.294685	0.289522	0.325123	0.0851844	-0.183019	-0.0644045
MAGED1	black	0.710146	0.212995	0.456595	0.387094	0.364399	0.483514	0.394661	0.392772	0.415355	0.313711	0.395032	0.0643936	-0.408616	-0.104462
DKK3	black	0.883704	0.0586559	0.640019	0.50217	0.484189	0.37742	0.210922	0.626363	0.392999	0.306195	0.443499	0.0569089	-0.230778	0.0119307
ITGA11	black	0.824222	0.141343	0.521133	0.44011	0.263309	0.285991	0.267259	0.338507	0.31596	0.253575	0.0504578	0.0401976	-0.279585	-0.19691
GLI2	black	0.790875	0.201068	0.525113	0.466294	0.472288	0.413719	0.254875	0.507938	0.393393	0.455717	0.33782	0.0240966	-0.256847	-0.0509177
PRSS23	black	0.868333	-0.0106948	0.63573	0.477048	0.483923	0.275932	0.310656	0.535644	0.423091	0.295671	0.368309	0.123763	-0.225404	-0.0261801
CALHM5	black	0.902367	-0.0695638	0.725258	0.467694	0.624375	0.270674	0.229429	0.674863	0.407192	0.272395	0.395764	0.104584	-0.217231	-0.0951986
LURAP1	black	0.864544	0.249917	0.619454	0.483216	0.549427	0.373482	0.301067	0.657744	0.532869	0.518712	0.361854	0.070365	-0.379319	-0.108411
THY1	black	0.914075	0.0323192	0.697006	0.371921	0.612989	0.136624	0.110542	0.550151	0.286692	0.236045	0.378779	0.110838	-0.202326	-0.0285703
LAYN	black	0.865535	0.0739552	0.660484	0.472821	0.552288	0.293413	0.202983	0.652154	0.377923	0.334929	0.345321	0.155299	-0.281161	-0.0690023
MFAP3L	black	0.754758	-0.126596	0.542116	0.482855	0.403563	0.373347	0.23967	0.418755	0.370659	0.270041	0.351651	-0.0588922	-0.180606	0.00040087
SGIP1	black	0.844535	0.192713	0.543171	0.469425	0.397527	0.350262	0.252966	0.568288	0.425711	0.480317	0.278042	0.0390208	-0.387099	-0.109097
PLOD1	black	0.693411	0.215579	0.390308	0.336073	0.162799	0.345053	0.480507	0.2529	0.350195	0.200467	0.129123	0.0849295	-0.311239	-0.176544
PLA2G15	black	0.752965	0.35681	0.660195	0.558977	0.401305	0.345118	0.434489	0.32959	0.484902	0.382851	0.235483	0.129381	-0.292567	-0.081403
ELFN1	black	0.783367	0.314011	0.557645	0.347961	0.538172	0.267694	0.241858	0.472277	0.372775	0.406696	0.370356	0.0412286	-0.205185	0.0514513
CD248	black	0.85111	0.0832472	0.625462	0.318118	0.582786	0.147694	0.122697	0.512702	0.265941	0.234994	0.383817	0.0990559	-0.177949	-0.0363452
KCTD17	black	0.627641	0.323661	0.536226	0.402061	0.546478	0.308968	0.218602	0.426798	0.348801	0.374847	0.302158	0.20371	-0.333406	-0.0624535
C1orf216	black	0.870954	0.221697	0.667793	0.502197	0.674792	0.314162	0.288571	0.627857	0.453911	0.460285	0.49515	0.181701	-0.297745	-0.022742
CLTCL1	black	0.797611	0.202317	0.550217	0.388034	0.41192	0.336572	0.335953	0.394529	0.4724	0.470657	0.348054	0.0560548	-0.256179	0.00405211
SGCD	black	0.882455	-0.124647	0.642265	0.376872	0.552082	0.258185	0.176569	0.796846	0.404067	0.288158	0.403798	0.0516165	-0.198098	-0.0521556
HEY2	black	0.696499	0.145747	0.413655	0.282406	0.421705	0.284733	0.15641	0.490989	0.300745	0.234352	0.439432	0.146796	-0.129041	0.0394935
LRRC32	black	0.868126	0.0698278	0.722789	0.451751	0.614543	0.273998	0.121277	0.50039	0.374527	0.325022	0.443312	0.0153982	-0.125061	0.0912952
TRIM59	black	0.707997	0.309592	0.358781	0.51959	0.265501	0.49434	0.604012	0.289609	0.543648	0.528802	0.03305	0.200717	-0.516743	-0.315178
CPZ	black	0.688742	0.493492	0.33237	0.296902	0.290668	0.303937	0.281985	0.350873	0.359298	0.468464	0.0743562	0.0859866	-0.399773	-0.196079
SYDE1	black	0.921802	0.29567	0.619667	0.42565	0.508917	0.300014	0.215559	0.57807	0.389845	0.399277	0.307743	0.0858415	-0.270518	-0.0508603
EDNRA	black	0.922823	0.00526583	0.647961	0.508673	0.502153	0.332637	0.242004	0.504753	0.409361	0.338612	0.393521	0.0416659	-0.215993	0.0166928
SUGCT	black	0.704876	0.182538	0.421234	0.402333	0.178567	0.1973	0.25245	0.169837	0.219191	0.158688	-0.029369	0.185397	-0.326432	-0.252381
MYLK	black	0.793433	-0.0793329	0.605303	0.39724	0.520534	0.253434	0.188562	0.880412	0.41165	0.327123	0.358898	-0.0456083	-0.162248	-0.0152941
PPP1R18	black	0.74858	0.349809	0.594956	0.531785	0.589537	0.429027	0.39639	0.420987	0.542429	0.508413	0.238067	0.269373	-0.370813	-0.151132
ILDR2	black	0.770842	0.0328625	0.581918	0.55437	0.455504	0.465876	0.260957	0.56846	0.444578	0.407453	0.481242	0.00126937	-0.272822	-0.0319326
CCDC92	black	0.718558	0.490929	0.537835	0.446071	0.551698	0.468741	0.264884	0.509842	0.600464	0.642825	0.40123	0.162703	-0.3361	0.0621865
DCHS1	black	0.907521	0.00313614	0.654808	0.379471	0.608995	0.260472	0.191297	0.760434	0.414825	0.408903	0.382566	-0.0172914	-0.216355	-0.0261578
GLT8D2	black	0.927323	-0.0435803	0.698088	0.425148	0.617428	0.187368	0.11901	0.622215	0.345518	0.28418	0.466393	0.0895621	-0.232991	-0.00294075
OLFML3	black	0.854579	-0.118367	0.712878	0.383383	0.680893	0.11311	0.0157077	0.61279	0.301505	0.214449	0.480948	0.151669	-0.107856	0.0759818
PRR16	black	0.860398	-0.0266582	0.689415	0.471569	0.571275	0.363065	0.258292	0.519685	0.484849	0.369418	0.476949	0.0703667	-0.222703	0.051451
SLC24A2	black	0.760856	0.0843218	0.43286	0.418518	0.246335	0.37795	0.340461	0.315411	0.394582	0.285739	0.236753	0.0545506	-0.339128	-0.192943
PALM	black	0.789797	0.236526	0.614232	0.261325	0.703748	0.129193	-0.0326208	0.629548	0.270221	0.381195	0.431562	0.177303	-0.152611	0.0930486
EGFLAM	black	0.779911	0.0660579	0.613529	0.411218	0.675747	0.308403	0.259304	0.562367	0.426561	0.440201	0.399375	0.2149	-0.361551	-0.125016
GJA1	black	0.843731	-0.121321	0.609215	0.350979	0.512698	0.182136	0.171506	0.621348	0.352855	0.254773	0.369213	0.0494168	-0.0780998	0.170677
GLIS2	black	0.816364	0.284059	0.58089	0.451768	0.480322	0.220537	0.204633	0.389388	0.30571	0.382503	0.370435	0.0343739	-0.229954	0.0358027
MOV10L1	black	0.814377	0.33036	0.492528	0.440621	0.472034	0.410625	0.369785	0.765712	0.536948	0.558957	0.214114	0.183805	-0.453912	-0.262728
PLAU	black	0.673262	0.243276	0.398044	0.399247	0.16975	0.215059	0.464518	0.168542	0.32057	0.232658	0.0667857	0.151347	-0.284322	-0.197073
GAS1	black	0.859196	-0.0195479	0.599956	0.296757	0.568498	0.0954403	0.160049	0.514738	0.333986	0.280979	0.254863	0.15465	-0.241438	-0.140882
CDH13	black	0.805401	0.000105592	0.540356	0.377012	0.355693	0.338017	0.371121	0.557144	0.431072	0.279302	0.182852	0.0531066	-0.324374	-0.240166
MGAT1	black	0.756996	0.218256	0.75595	0.483071	0.646976	0.327555	0.21563	0.509704	0.417966	0.340752	0.330964	0.090554	-0.24034	-0.0251726
LEF1	black	0.848898	0.149557	0.66818	0.531174	0.642677	0.402354	0.269072	0.53271	0.46702	0.492986	0.315583	0.173854	-0.369838	-0.152239
PXDN	black	0.929834	0.0668668	0.601713	0.39162	0.458968	0.308319	0.348833	0.571231	0.407889	0.320956	0.261112	0.018386	-0.268782	-0.116585
KLHL38	black	0.680289	0.0979551	0.480266	0.331797	0.382085	0.38031	0.346558	0.736046	0.550908	0.414427	0.274036	0.0222433	-0.298853	-0.100084
HOPX	black	0.774538	0.0853375	0.633751	0.449395	0.482173	0.26343	0.135901	0.521032	0.312723	0.251328	0.358407	0.122464	-0.173397	0.0488825
PTH1R	black	0.679308	0.32224	0.546831	0.300735	0.651109	0.196624	0.044327	0.435303	0.370503	0.435504	0.457221	0.269286	-0.236277	0.0589476
PABPC4L	black	0.868582	-0.121692	0.711831	0.485374	0.594224	0.385382	0.246374	0.588781	0.475368	0.370124	0.499987	0.0327333	-0.198024	0.0565505
THBS2	black	0.888138	0.0229794	0.65295	0.503252	0.392262	0.322605	0.243165	0.371604	0.358131	0.273666	0.211005	-0.00303726	-0.206377	-0.0631846
SAMD14	black	0.83589	0.399116	0.544249	0.44892	0.535352	0.408324	0.290419	0.526146	0.475486	0.492068	0.360405	0.153477	-0.397826	-0.0851155
COL13A1	black	0.780791	0.195408	0.519996	0.361687	0.523437	0.258647	0.265126	0.448937	0.353401	0.380491	0.418903	0.0813816	-0.181097	0.0882346
CHRD	black	0.774225	0.033657	0.637572	0.260801	0.660699	0.0574542	-0.125132	0.555448	0.168282	0.299732	0.425226	0.0136089	0.0145145	0.182143
PDGFC	black	0.774083	-0.0242281	0.571191	0.503106	0.332073	0.318206	0.257603	0.393831	0.344478	0.297236	0.316401	-0.0512342	-0.038538	0.230384
TUBA1A	black	0.811374	0.00804029	0.65822	0.34787	0.604652	0.0868363	0.0561716	0.598418	0.249739	0.182492	0.420062	0.162002	-0.111135	0.0520387
DTX3	black	0.641718	0.352258	0.469205	0.346982	0.500756	0.330481	0.039856	0.501551	0.343738	0.556247	0.449113	0.210119	-0.206313	0.17934
ADCY2	black	0.86877	0.0977585	0.598178	0.496763	0.50781	0.433092	0.252061	0.666257	0.474707	0.432389	0.41636	0.109101	-0.283804	0.00596333
IGFL2	black	0.539136	0.18392	0.340609	0.297683	0.0170198	0.160048	0.232907	0.0106659	0.0800095	0.0980448	-0.163541	0.00616852	-0.283988	-0.213131
DACT1	black	0.875002	-0.0508473	0.721788	0.457943	0.570872	0.306329	0.174537	0.572332	0.420168	0.344666	0.393554	-0.0321035	-0.142711	0.103321
KDELC1	black	0.937875	-0.0275468	0.718553	0.481065	0.568696	0.326048	0.252576	0.569216	0.425544	0.296015	0.417239	0.0962282	-0.218909	-0.0147173
PDGFRB	black	0.930225	0.0574365	0.710564	0.499568	0.607896	0.376626	0.232627	0.52344	0.44673	0.387776	0.485193	0.0700733	-0.176272	0.0890636
FBLN2	black	0.88835	0.0360398	0.760315	0.434874	0.687963	0.175065	0.0953635	0.541254	0.346756	0.323929	0.421394	0.065698	-0.171478	-0.0155355
SCUBE2	black	0.801016	-0.0729781	0.601945	0.401558	0.492007	0.209463	0.0355669	0.563845	0.231097	0.257339	0.35681	0.044604	-0.137945	0.0476783
HHIPL1	black	0.934942	0.152706	0.658429	0.456175	0.550738	0.275807	0.291894	0.575057	0.389905	0.325002	0.266331	0.108002	-0.293464	-0.140988
XXYLT1	black	0.853972	0.329448	0.556136	0.555787	0.447059	0.468413	0.544313	0.472192	0.536482	0.458551	0.294085	0.203094	-0.4201	-0.152967
LOXL3	black	0.905859	0.124689	0.729806	0.520984	0.51177	0.320177	0.336901	0.496274	0.4836	0.381686	0.35262	0.0233259	-0.259958	-0.0389589
CNN1	black	0.692276	0.0805021	0.40346	0.156898	0.424339	0.0856391	0.0989462	0.836848	0.271168	0.207686	0.15923	0.121304	-0.189377	-0.153045
PIANP	black	0.638589	0.283553	0.457485	0.322276	0.468482	0.308745	0.0208625	0.50017	0.346672	0.433994	0.516298	0.129256	-0.30426	0.050914
COL10A1	black	0.802694	0.0607014	0.566007	0.494168	0.295005	0.313746	0.187165	0.279896	0.284346	0.244437	0.152448	0.012276	-0.204882	-0.0765902
FAM180A	black	0.846942	-0.048436	0.654349	0.380597	0.635682	0.228258	0.0923442	0.614766	0.373273	0.336183	0.51131	0.0639694	-0.20006	0.0321636
CDH2	black	0.679741	0.0451978	0.503248	0.335887	0.364665	0.197391	0.322685	0.361551	0.274782	0.253494	0.341334	0.0775932	-0.197592	-0.0123022
PRKD1	black	0.903593	-0.101797	0.654227	0.38123	0.552261	0.218686	0.110579	0.651491	0.367437	0.290857	0.385313	0.0439053	-0.0610649	0.123359
P3H1	black	0.894481	0.280233	0.565977	0.413955	0.46143	0.319943	0.384768	0.477546	0.418795	0.365617	0.249006	0.155637	-0.413498	-0.215897
MRAS	black	0.872202	-0.0520292	0.790181	0.514757	0.729945	0.219667	0.156121	0.664711	0.383336	0.334952	0.567111	0.0500146	-0.132429	0.0964216
CAV1	black	0.617263	0.0733862	0.380988	0.315131	0.406671	0.150798	0.383227	0.525737	0.414855	0.282628	0.310999	0.227543	-0.22584	-0.112012
HAND2	black	0.683961	0.00769974	0.49877	0.312498	0.462356	0.266689	0.0461309	0.647711	0.326474	0.27275	0.495102	-0.00568219	-0.0829619	0.203583
CHST1	black	0.673806	0.272372	0.483666	0.305491	0.442178	0.270578	0.135768	0.283405	0.281527	0.326048	0.360188	0.0560178	-0.151988	0.207013
COL1A1	black	0.901606	0.173341	0.56944	0.338039	0.395561	0.210748	0.250749	0.450063	0.303655	0.263487	0.17282	0.0162065	-0.264533	-0.14289
OR51E1	black	0.674169	0.103904	0.495675	0.410536	0.42229	0.3388	0.34652	0.471014	0.46739	0.364633	0.232533	0.0340572	-0.278513	-0.0316526
FGF1	black	0.847073	0.0893138	0.588568	0.469841	0.438897	0.324556	0.247685	0.457549	0.364204	0.325887	0.293853	0.118004	-0.25705	-0.082166
RAB34	black	0.752837	0.264984	0.507735	0.326529	0.431031	0.21593	0.184865	0.419477	0.302643	0.299496	0.200753	0.142971	-0.254895	-0.0879929
COL5A2	black	0.94096	0.0054627	0.662103	0.479027	0.456812	0.298071	0.30418	0.510222	0.409383	0.288467	0.273725	0.0170242	-0.242449	-0.0968233
CD99	black	0.792263	0.146884	0.568318	0.337309	0.530419	0.281502	0.227303	0.429413	0.335441	0.2927	0.497413	0.193734	-0.362793	-0.0886242
KCNE4	black	0.855467	-0.0764773	0.696903	0.422625	0.66765	0.298862	0.138294	0.605199	0.447672	0.37464	0.542571	0.0753156	-0.140001	0.106883
SMIM3	black	0.809186	0.0975897	0.609916	0.400761	0.521849	0.311511	0.259233	0.509999	0.491591	0.357876	0.349187	0.148379	-0.315581	-0.11622
LRFN5	black	0.718505	0.0918652	0.537333	0.449919	0.499375	0.387805	0.337343	0.44966	0.424502	0.400112	0.339158	0.0161525	-0.281483	-0.0261753
MSL2	black	0.887087	0.157985	0.650675	0.467048	0.617091	0.288877	0.210784	0.583552	0.406383	0.433804	0.411861	0.122122	-0.205893	0.0633916
TMEM270	black	0.944923	-0.0160198	0.768511	0.539325	0.577871	0.28283	0.269413	0.582122	0.430172	0.325426	0.373336	0.0484548	-0.194302	-0.00192808
TMED6	black	0.839744	0.059491	0.586188	0.492323	0.413569	0.427872	0.443703	0.543765	0.510146	0.340704	0.325024	0.0795855	-0.300452	-0.115971
NOMO1	black	0.80593	-0.0346745	0.733342	0.452109	0.693436	0.230644	0.0150734	0.512583	0.306341	0.276079	0.527164	0.168453	-0.0673505	0.233828
KLLN	black	0.659552	0.310556	0.327817	0.403125	0.297812	0.531395	0.427594	0.449577	0.541236	0.591071	0.144216	0.132017	-0.415426	-0.27076
SRXN1	black	0.860989	0.106658	0.630168	0.564766	0.543083	0.430619	0.40305	0.541416	0.574451	0.532439	0.416358	0.0782902	-0.212914	0.0822707
C12orf60	black	0.891993	-0.15291	0.812149	0.497921	0.64669	0.257011	0.106287	0.56958	0.367224	0.285036	0.51349	-0.0139638	-0.0435684	0.210046
CLCN5	black	0.863502	0.0694247	0.697956	0.370634	0.709568	0.221721	0.0890289	0.695759	0.346309	0.356754	0.506604	0.0812375	-0.0872172	0.144294
GTPBP4	black	0.696093	-0.153681	0.59171	0.36243	0.575694	0.121832	0.0509761	0.555318	0.312206	0.111637	0.584457	0.196752	-0.0959554	0.154452
MSR1	black	0.65623	0.391311	0.29514	0.343781	0.275897	0.262441	0.307792	0.422226	0.326918	0.381551	0.0623054	0.140143	-0.405014	-0.263914
FBXO30	black	0.903017	0.0384827	0.68444	0.464757	0.602739	0.37916	0.201528	0.686294	0.474414	0.417185	0.406371	0.113862	-0.200333	0.0331517
ATP5MC3	black	0.660007	0.219495	0.473919	0.374118	0.530279	0.311126	0.128027	0.549506	0.339684	0.357469	0.499657	0.219436	-0.258985	0.0567415
BCKDHA	black	0.726959	0.19113	0.516749	0.45906	0.434704	0.442181	0.450576	0.37986	0.534311	0.457468	0.348176	0.233473	-0.454254	-0.222604
OR1F1	black	0.813717	0.128996	0.526658	0.469537	0.336459	0.434551	0.319588	0.397442	0.400055	0.364076	0.252128	0.0669373	-0.302122	-0.11415
BORCS7-ASMT	black	0.736392	0.091416	0.663834	0.483376	0.528046	0.268144	0.265755	0.39433	0.335916	0.185843	0.349104	0.27298	-0.21091	0.00633766
ZNF865	black	0.770931	-0.159161	0.679999	0.284147	0.676251	0.0438805	0.00927464	0.522533	0.239371	0.200875	0.478634	0.0851767	0.00972002	0.166818
LMX1B	black	0.698536	0.0598022	0.5159	0.348569	0.453572	0.170098	0.0692138	0.296081	0.20055	0.178021	0.386871	0.0845835	-0.0885942	0.0448214
DUSP8	black	0.927329	-0.0368154	0.695084	0.460399	0.586921	0.217124	0.186554	0.49801	0.344477	0.283821	0.333827	0.125083	-0.210191	-0.0833185
ZNF322	black	0.774112	0.318551	0.655925	0.439103	0.629474	0.323124	0.27338	0.546812	0.414479	0.42114	0.361086	0.232536	-0.328378	-0.0482296
HPSE	black	0.815784	-0.0185205	0.594152	0.400785	0.412708	0.313253	0.328074	0.413369	0.425029	0.290699	0.278424	0.0257978	-0.141359	-0.00176649
MYLIP	black	0.785879	0.0396014	0.596298	0.415796	0.710336	0.227992	0.221802	0.636123	0.408899	0.375346	0.581399	0.201446	-0.337362	-0.107577
DYNC2H1	black	0.886363	0.0307284	0.729457	0.520235	0.669988	0.223508	0.304423	0.573636	0.409075	0.346977	0.399674	0.175843	-0.240129	-0.0661878
B3GNT8	black	0.84085	0.23665	0.465933	0.407956	0.264121	0.301313	0.370632	0.317676	0.344404	0.304434	0.186027	0.0589086	-0.230128	-0.0513172
TAF3	black	0.862707	-0.122101	0.690354	0.424444	0.554164	0.213059	0.102219	0.595442	0.319251	0.226761	0.403292	0.0581295	-0.0979958	0.0952272
SLC16A9	black	0.762909	-0.0164587	0.540517	0.347103	0.523811	0.23945	0.134896	0.579252	0.383594	0.35372	0.277186	0.149091	-0.292679	-0.129993
NMRK2	black	0.819359	0.238611	0.564174	0.349758	0.593147	0.219296	0.176503	0.61455	0.370141	0.33211	0.324661	0.303054	-0.377908	-0.183303
AP1AR	black	0.865909	-0.0409378	0.7502	0.410078	0.656399	0.159993	0.11544	0.568631	0.328351	0.256933	0.394323	0.0738967	-0.108043	0.0316801
KIF4A	black	0.80285	0.191842	0.48008	0.28602	0.350029	0.208511	0.333908	0.393839	0.303478	0.186131	0.14434	0.149696	-0.310548	-0.282189
OR11G2	black	0.864078	0.0669344	0.614042	0.399278	0.655197	0.259303	0.237669	0.637102	0.406707	0.404572	0.392444	0.143679	-0.267646	-0.104356
RPS4Y2	black	0.722259	0.141638	0.59893	0.333713	0.636577	0.123698	0.0541222	0.34902	0.207249	0.27408	0.253186	0.221759	-0.190265	-0.0150291
BAP1	black	0.865401	0.0721518	0.556917	0.436154	0.430327	0.375145	0.354014	0.654259	0.472443	0.403288	0.269652	0.0964921	-0.375491	-0.21054
C4orf47	black	0.799685	0.435299	0.502748	0.459495	0.502773	0.443559	0.334618	0.613492	0.547029	0.703876	0.295622	0.0867951	-0.385749	-0.0837642
KCNC3	black	0.851676	0.0861395	0.589736	0.445617	0.380634	0.284181	0.228589	0.356558	0.34009	0.257691	0.139436	0.162889	-0.301984	-0.176942
ALPL	black	0.872511	0.0756508	0.706031	0.466316	0.636109	0.21815	0.166116	0.453695	0.364004	0.327451	0.379926	0.169846	-0.246946	-0.0518238
TMEM175	black	0.666247	0.219353	0.472081	0.51572	0.43624	0.348801	0.329499	0.445818	0.459051	0.453337	0.371619	0.00673891	-0.208582	0.0989333
RPL3L	black	0.806834	-0.0457764	0.653322	0.502447	0.400668	0.321459	0.250105	0.376468	0.343476	0.272195	0.157456	0.05121	-0.222696	-0.142702
TAF8	black	0.794411	0.164651	0.597243	0.462364	0.54128	0.366121	0.374528	0.472218	0.522398	0.420482	0.295387	0.249644	-0.377571	-0.175448
SCARA3	black	0.787636	0.187574	0.515677	0.342363	0.477579	0.152263	0.143604	0.416535	0.215022	0.304528	0.115464	0.134594	-0.255952	-0.19274
ARRDC4	black	0.758767	0.253819	0.585908	0.379084	0.559792	0.319127	0.374672	0.492094	0.434371	0.467553	0.329551	0.059646	-0.248656	0.0373102
REP15	black	0.827365	-0.02411	0.57219	0.48738	0.412379	0.320463	0.37804	0.463193	0.482691	0.333781	0.334355	0.0906488	-0.213044	-0.0336279
KCNN2	black	0.666063	0.210039	0.438652	0.34474	0.500457	0.310891	0.394162	0.369639	0.429466	0.462422	0.131376	0.246553	-0.448797	-0.344043
ARSB	black	0.880493	0.00394196	0.580131	0.39896	0.364729	0.309778	0.28401	0.515654	0.373617	0.275279	0.204065	-0.00241492	-0.201677	-0.0735039
C14orf119	black	0.891918	0.0470239	0.61931	0.360385	0.503074	0.196382	0.167654	0.671478	0.348684	0.236244	0.233451	0.117222	-0.234754	-0.134184
MTCH2	black	0.801987	-0.0384094	0.631536	0.471436	0.406552	0.332515	0.308899	0.451134	0.363245	0.289655	0.214738	0.00155361	-0.251874	-0.127397
CCDC142	black	0.737141	0.171454	0.545787	0.378005	0.641497	0.304053	0.305556	0.470828	0.408786	0.415755	0.452714	0.2213	-0.313138	-0.0694626
AKR1D1	black	0.81404	0.248309	0.505894	0.277581	0.482898	0.161327	0.275308	0.561677	0.297269	0.348475	0.240608	0.0325702	-0.28417	-0.121429
TMTC3	black	0.610013	0.064319	0.373842	0.30994	0.172384	0.255386	0.157562	0.182205	0.254781	0.209727	0.0260452	0.0919024	-0.297049	-0.18025
HNRNPH2	black	0.80637	0.101734	0.699321	0.562233	0.563386	0.301354	0.447155	0.420328	0.544369	0.3958	0.337869	0.214169	-0.213103	-0.0624201
SMTN	black	0.890604	0.0775539	0.774154	0.460891	0.707665	0.187863	0.206679	0.556736	0.392725	0.369177	0.296698	0.150188	-0.280957	-0.0958042
S100P	black	0.724421	0.0410101	0.456497	0.317312	0.341769	0.26314	0.262038	0.694813	0.394559	0.249234	0.168244	0.108197	-0.269544	-0.146606
PRDM16	black	0.62898	0.512285	0.383431	0.272526	0.390743	0.13772	0.118723	0.328526	0.228362	0.365453	0.0639544	0.0113539	-0.320442	-0.145701
SDR16C5	black	0.665382	0.425319	0.424928	0.245505	0.543836	0.370785	0.123283	0.625987	0.400941	0.617027	0.339475	0.0757538	-0.269239	0.058764
CTF1	black	0.838399	0.247458	0.645751	0.45914	0.478379	0.423593	0.297466	0.466591	0.47409	0.391127	0.404977	0.206312	-0.287041	0.0215256
TOP2B	black	0.888019	-0.137616	0.712065	0.418712	0.688009	0.205672	0.146599	0.774788	0.43308	0.356556	0.487103	0.054437	-0.109291	0.0810868
CHAF1A	black	0.818895	0.203063	0.552564	0.447115	0.569467	0.396387	0.376213	0.645112	0.569629	0.539262	0.440655	0.0971723	-0.368547	-0.175392
ARMCX4	black	0.732314	-0.115695	0.525365	0.391618	0.322546	0.198345	0.0960211	0.34307	0.24127	0.193587	0.29956	-0.0801892	-0.175521	-0.0620846
ZNF225	black	0.901083	0.172654	0.662032	0.530491	0.622357	0.465425	0.385758	0.743469	0.699349	0.525723	0.447046	0.18769	-0.320478	-0.0552501
KLF4	black	0.918204	-0.0686162	0.673809	0.445618	0.531795	0.293336	0.303902	0.657988	0.434587	0.28032	0.40173	0.089338	-0.244527	-0.0889592
PIH1D1	black	0.685042	0.388773	0.643209	0.498438	0.509755	0.212469	0.217885	0.373532	0.343726	0.349221	0.411055	0.0849163	-0.288558	-0.0631074
RAB18	black	0.69846	0.255638	0.284193	0.297871	0.0572434	0.339078	0.379692	0.282118	0.299127	0.267434	0.00448101	0.0547244	-0.419533	-0.250642
TTC9B	black	0.936199	0.185573	0.641265	0.389329	0.50704	0.22809	0.228006	0.544994	0.351247	0.326326	0.3063	0.0494697	-0.255997	-0.0705847
MYEOV	black	0.570273	0.0833236	0.366197	0.426579	0.141062	0.334426	0.211352	0.290535	0.264828	0.209497	0.097714	0.0938646	-0.237365	-0.139552
PAXX	black	0.837031	-0.0382064	0.616548	0.44137	0.599321	0.292912	0.281003	0.682438	0.508716	0.416346	0.461944	0.0252509	-0.229386	-0.0334202
NUDT6	black	0.818927	0.0560594	0.67119	0.470237	0.629884	0.340771	0.298944	0.580988	0.444982	0.465321	0.405999	0.141956	-0.251652	-0.000430982
FMC1	black	0.786039	0.142529	0.632358	0.469357	0.60942	0.374953	0.178088	0.558015	0.442675	0.549762	0.558673	-0.0424957	-0.0712499	0.2141
MKKS	black	0.739468	0.101661	0.47759	0.406742	0.138286	0.243158	0.273428	0.195753	0.257452	0.182971	-0.0197979	-0.0291158	-0.289615	-0.202826
LSM5	black	0.782881	0.316349	0.593339	0.394207	0.592159	0.271065	0.0349721	0.460063	0.288606	0.376857	0.422933	0.115728	-0.161634	0.136319
HLA-DOB	black	0.767218	0.215189	0.446429	0.448355	0.273493	0.46126	0.439069	0.35435	0.422565	0.350237	0.301748	0.0167921	-0.355433	-0.154104
MSL1	black	0.623294	0.0568082	0.357936	0.361801	0.134453	0.256823	0.263536	0.316174	0.277995	0.224522	-0.0200998	0.021002	-0.269938	-0.175701
PCYOX1	black	0.84818	0.0979883	0.713858	0.435967	0.738797	0.27643	0.329913	0.611884	0.497216	0.41603	0.418618	0.188064	-0.245827	-0.0611249
TOM1L2	black	0.687344	0.0958668	0.511553	0.358898	0.552752	0.227774	0.261009	0.457828	0.320511	0.282727	0.462931	0.1109	-0.147362	0.036185
C3orf70	black	0.829382	0.110155	0.551058	0.284017	0.438627	0.148624	0.131944	0.74184	0.279841	0.191803	0.196536	0.138646	-0.225302	-0.120796
CDC16	black	0.882793	0.172498	0.695237	0.451228	0.650052	0.343675	0.169533	0.632843	0.477089	0.490642	0.517566	0.0649273	-0.170448	0.142969
FSD1L	black	0.787181	0.360625	0.451433	0.291657	0.453535	0.284276	0.287781	0.515471	0.40076	0.405675	0.451582	0.1703	-0.381592	-0.119377
CCDC117	black	0.7517	0.170557	0.547776	0.474664	0.54677	0.336234	0.473191	0.498217	0.494597	0.421546	0.254502	0.209812	-0.255512	-0.153242
TM4SF18	black	0.861861	-0.099625	0.689368	0.523684	0.55993	0.321028	0.322222	0.674714	0.520184	0.352871	0.401698	-0.0144043	-0.174244	-0.00535859
SEPHS1	black	0.706192	0.255343	0.363688	0.278048	0.308044	0.292565	0.285253	0.477697	0.309188	0.348504	0.202178	0.0920747	-0.294294	-0.179868
PACRG	black	0.757863	0.0113611	0.46989	0.346911	0.284028	0.241504	0.261197	0.303616	0.27794	0.151281	0.270666	0.0289417	-0.278325	-0.0845853
DUSP26	black	0.627488	0.0717304	0.399862	0.423881	0.172261	0.287603	0.392058	0.203801	0.328105	0.228634	0.302651	-0.00395746	-0.166512	-0.0571556
RGPD4	black	0.893609	0.224038	0.586981	0.393529	0.399305	0.240956	0.179773	0.410301	0.290813	0.293066	0.176462	0.103673	-0.301407	-0.132861
KLF17	black	0.716594	0.350867	0.583295	0.318729	0.524335	0.127273	0.0510964	0.385532	0.233732	0.310693	0.224106	0.241598	-0.221252	-0.00271375
OR1E2	black	0.823118	0.0528213	0.602903	0.340485	0.613466	0.222593	0.205728	0.803896	0.428555	0.327543	0.398162	0.180992	-0.275557	-0.102365
IFNA8	black	0.690683	0.0355721	0.543036	0.326134	0.592353	0.124702	-0.0629433	0.564212	0.178051	0.231222	0.50564	0.142039	-0.0168324	0.227676
ZNF354B	black	0.690998	0.48888	0.409635	0.293799	0.370483	0.202152	0.278303	0.372645	0.337388	0.495788	0.0488254	0.149279	-0.492249	-0.281631
OR13C2	black	0.713226	0.213859	0.357128	0.301826	0.208904	0.292553	0.25603	0.380983	0.259301	0.280164	0.218596	0.0752237	-0.295889	-0.133181
NAXD	black	0.803744	0.152749	0.679924	0.383327	0.680489	0.212626	-0.00247287	0.550711	0.312133	0.348854	0.591043	0.116319	-0.084694	0.245304
KCNC4	black	0.688484	0.429004	0.42121	0.500914	0.461601	0.388673	0.4325	0.416351	0.584297	0.633925	0.245877	0.125959	-0.318812	-0.107462
PRKAG1	black	0.850674	0.0165592	0.589146	0.454479	0.466803	0.246844	0.310777	0.416752	0.359203	0.243055	0.260852	0.0887148	-0.249268	-0.190367
TSKU	black	0.785489	0.324803	0.534054	0.272392	0.436742	0.127813	0.0632426	0.357986	0.183988	0.217724	0.202562	0.165901	-0.233651	-0.0514386
PEX16	black	0.679917	0.452724	0.329788	0.451666	0.191972	0.484533	0.504235	0.198628	0.438268	0.384041	0.110837	0.132478	-0.426017	-0.234388
AC004805.1	black	0.750719	-0.00516949	0.773288	0.515405	0.533413	0.177692	0.278301	0.413777	0.364827	0.150639	0.288864	0.127807	-0.20097	-0.0498522
GK2	black	0.804671	0.171429	0.628673	0.429727	0.542731	0.32261	0.242061	0.540972	0.40412	0.410699	0.326483	0.0848502	-0.199012	0.0257271
CEP57L1	black	0.805287	0.229023	0.591701	0.283334	0.558916	0.128063	0.0584188	0.625068	0.296278	0.290526	0.391835	0.121932	-0.21338	-0.0100811
SLC17A7	black	0.913689	0.00919378	0.624073	0.358499	0.5128	0.171472	0.172029	0.563357	0.302547	0.248585	0.302644	0.0850497	-0.21485	-0.0578089
SMIM22	black	0.818051	-0.00424673	0.521171	0.367905	0.402235	0.191536	0.273537	0.659668	0.378961	0.248503	0.172059	0.0474569	-0.25337	-0.197187
MGAT5	black	0.815718	-0.0708593	0.651751	0.413352	0.595647	0.239828	0.0553745	0.633227	0.310571	0.270421	0.460559	0.161286	-0.0658196	0.181209
LCNL1	black	0.67127	0.0426608	0.403524	0.282488	0.367286	0.252852	0.230438	0.352835	0.31288	0.32212	0.123449	0.116434	-0.289461	-0.149168
ABCG4	black	0.803627	-0.0747488	0.655932	0.405881	0.626567	0.241221	0.12488	0.593438	0.303727	0.277	0.444517	0.0604551	-0.0263703	0.150512
PKIG	black	0.891367	0.011315	0.691496	0.499322	0.481287	0.286939	0.285241	0.441798	0.382987	0.258117	0.363573	-0.0495387	-0.103597	0.0685551
TSSC4	black	0.706806	0.114909	0.59559	0.351517	0.725175	0.191208	0.0849142	0.737499	0.384065	0.343365	0.405355	0.344881	-0.262639	0.0210459
LMAN2L	black	0.834707	0.0201087	0.588308	0.334819	0.584108	0.196249	0.15419	0.644757	0.342985	0.357508	0.5374	0.019604	-0.164084	0.0909856
SIGLEC8	black	0.73497	0.292555	0.341893	0.280979	0.250404	0.288682	0.42314	0.329941	0.399506	0.256653	0.159929	0.213883	-0.398203	-0.257733
PRTFDC1	black	0.734345	0.0835861	0.563799	0.253308	0.689915	0.118206	0.0387919	0.577107	0.298229	0.280698	0.470224	0.319187	-0.199434	0.0116618
USP36	black	0.868192	0.327637	0.614634	0.470913	0.544866	0.395008	0.368763	0.583318	0.608028	0.492358	0.39901	0.209829	-0.313586	-0.0369896
ATP8A2	black	0.763366	0.152591	0.474122	0.388133	0.302356	0.288923	0.35668	0.489689	0.392294	0.321935	0.218971	0.0251623	-0.334999	-0.176319
APC2	black	0.924443	0.16115	0.626523	0.398319	0.565463	0.209252	0.218063	0.661138	0.370991	0.344793	0.339179	0.183003	-0.294761	-0.0960038
TAS2R40	black	0.840922	0.370651	0.488307	0.3633	0.352079	0.218929	0.206565	0.351189	0.289358	0.33208	0.138773	0.174132	-0.319708	-0.145846
GPRC5B	black	0.589923	0.384977	0.278238	0.325775	0.0922224	0.208213	0.24022	0.160127	0.154286	0.226398	-0.0458215	0.0886942	-0.309628	-0.219751
GNLY	black	0.753143	0.430553	0.500254	0.37455	0.469838	0.427938	0.30424	0.521576	0.446843	0.475692	0.352978	0.125189	-0.296792	0.0558869
SNRNP25	black	0.809562	0.36463	0.560516	0.519927	0.468722	0.443521	0.457446	0.435509	0.531814	0.515238	0.261355	0.115349	-0.408142	-0.179695
IL18RAP	black	0.90924	-0.170696	0.747017	0.482199	0.626416	0.251279	0.196695	0.611712	0.40752	0.292917	0.434341	-0.00713096	-0.116292	0.0435855
TUFT1	black	0.851093	0.0857743	0.581161	0.521393	0.411507	0.382657	0.290098	0.49255	0.425264	0.307169	0.339895	0.0335048	-0.202462	0.0179663
USP42	black	0.714852	0.252433	0.589901	0.355445	0.619567	0.257625	0.0696461	0.38519	0.279952	0.385046	0.472982	0.213983	-0.175498	0.130721
TGFBR3L	black	0.713549	0.266276	0.716938	0.389765	0.711465	0.234292	-0.0214802	0.539865	0.309037	0.403714	0.422845	0.240982	-0.168541	0.130225
SLC24A5	black	0.808881	0.348232	0.598905	0.298809	0.615376	0.138978	0.112548	0.557356	0.314848	0.407025	0.187937	0.225604	-0.352753	-0.150965
NPDC1	black	0.850045	0.0413631	0.6495	0.41869	0.670153	0.284969	0.200092	0.644356	0.450407	0.407762	0.455921	0.0986899	-0.225371	-0.0591286
GIMAP7	black	0.779613	-0.0753957	0.570804	0.29561	0.56947	0.220976	0.273012	0.765466	0.455287	0.30773	0.362521	0.162136	-0.220885	-0.100565
FLRT3	black	0.786435	0.221635	0.467566	0.54327	0.337517	0.474017	0.540083	0.385223	0.539359	0.460206	0.300954	0.115885	-0.336663	-0.122302
AHCY	black	0.813639	-0.165215	0.640695	0.375965	0.564195	0.238871	0.150898	0.624053	0.351645	0.269601	0.346651	0.0677293	-0.0693148	0.0614718
PPP1R3F	black	0.852367	0.0205023	0.625521	0.33241	0.469564	0.2136	0.195542	0.486464	0.311239	0.262827	0.124138	0.0493556	-0.213536	-0.11217
SARS	black	0.653579	0.107919	0.540026	0.432319	0.486547	0.337218	0.324585	0.360643	0.450163	0.40912	0.250065	0.263761	-0.354753	-0.155009
ALAD	black	0.752656	0.455395	0.624142	0.449083	0.571592	0.302065	0.225156	0.48188	0.48464	0.619251	0.361182	0.0179697	-0.233613	0.0905743
MRPS25	black	0.785999	-0.0978888	0.666231	0.268527	0.526046	0.0134372	-0.119445	0.417948	0.13042	0.100733	0.490215	-0.015663	0.142382	0.359311
LRRC49	black	0.721786	0.0981539	0.590328	0.526327	0.482193	0.425403	0.338158	0.486888	0.479713	0.304764	0.334969	0.107003	-0.199413	0.0497595
PRXL2B	black	0.841047	0.356655	0.610495	0.43137	0.654176	0.312271	0.230047	0.579253	0.429851	0.517408	0.3268	0.161873	-0.35502	-0.139245
ABHD11	black	0.861513	0.0837692	0.657417	0.446251	0.512026	0.36376	0.282985	0.535943	0.422492	0.334425	0.385575	-0.0262281	-0.136745	0.0917169
CNOT2	black	0.907451	-0.0881442	0.68237	0.462236	0.543334	0.297811	0.247183	0.605126	0.438117	0.282254	0.450438	0.00442811	-0.207897	-0.021763
MYCBPAP	black	0.802268	0.216936	0.604598	0.403305	0.484321	0.345996	0.231222	0.537721	0.430483	0.433462	0.314073	0.0206341	-0.23445	0.0580628
C11orf68	black	0.874322	0.208288	0.659696	0.479329	0.584432	0.301667	0.312062	0.538613	0.421699	0.413647	0.38324	0.142047	-0.312041	-0.0662306
ST6GALNAC1	black	0.902348	0.225661	0.625905	0.387775	0.631762	0.265445	0.1913	0.644307	0.453938	0.509668	0.430272	0.129226	-0.309973	-0.020137
C9orf135	black	0.692705	-0.0304918	0.347251	0.248903	0.142115	0.157399	0.246798	0.241031	0.200553	0.117518	0.094022	-0.0637596	-0.0965159	-0.160658
EIF5B	black	0.745965	0.522349	0.36843	0.313179	0.265968	0.269459	0.322226	0.506478	0.344814	0.373557	0.0558263	0.160372	-0.383113	-0.240256
PDE7B	black	0.760298	0.313746	0.514151	0.395462	0.459288	0.340032	0.24332	0.454415	0.450008	0.437671	0.309093	0.0499465	-0.347756	-0.136193
MYCBP	black	0.806594	0.0311438	0.566368	0.411692	0.513369	0.313107	0.211306	0.605043	0.387002	0.337302	0.595627	0.126361	-0.359638	-0.0703661
SFXN2	black	0.740804	0.385967	0.467976	0.300565	0.472586	0.242144	0.122155	0.457559	0.323941	0.460929	0.288869	0.139306	-0.141217	0.135704
SDHA	black	0.786021	0.128321	0.557813	0.376574	0.447072	0.270124	0.33159	0.614872	0.510642	0.37766	0.187855	0.0934135	-0.296031	-0.147578
SNRPF	black	0.670376	0.193422	0.352695	0.364584	0.308082	0.307121	0.309095	0.425933	0.378067	0.329863	0.194437	0.236577	-0.365321	-0.18299
MGST1	black	0.758509	0.266124	0.627477	0.448376	0.635704	0.246606	0.218693	0.511582	0.383847	0.460648	0.392376	0.203587	-0.236069	-0.00699428
TMX2	black	0.874538	0.0209469	0.625509	0.413768	0.521827	0.245305	0.216018	0.5439	0.363719	0.289575	0.249974	0.110793	-0.286039	-0.127191
CYP27C1	black	0.815271	0.0932052	0.683969	0.298098	0.741458	0.107882	0.0396279	0.633903	0.280203	0.30583	0.460443	0.1551	-0.121889	0.110665
FAM20C	black	0.762969	0.199799	0.428189	0.332527	0.450727	0.33914	0.357052	0.551728	0.442436	0.43225	0.366621	0.100816	-0.288039	-0.0379453
COL23A1	black	0.688391	0.439092	0.499112	0.282582	0.463103	0.286957	0.193845	0.443753	0.34226	0.395149	0.305968	0.14079	-0.269865	0.00964624
AVPR1B	black	0.779997	0.347301	0.510698	0.428509	0.399914	0.360831	0.3002	0.559496	0.47388	0.480443	0.29106	0.0578355	-0.276038	0.00591746
RALGDS	black	0.852604	0.0583294	0.592678	0.428369	0.299736	0.308632	0.351024	0.36842	0.372353	0.271041	0.138724	-0.0439584	-0.237411	-0.129104
C9orf57	black	0.684277	0.439336	0.504191	0.308616	0.494117	0.323629	0.251932	0.334989	0.376356	0.422926	0.212136	0.347679	-0.233872	-0.0372218
ELP4	black	0.524271	0.431089	0.197954	0.211307	0.0646606	0.148169	0.215651	0.0994601	0.152676	0.195052	-0.161372	0.143681	-0.348453	-0.271435
NBPF19	black	0.739383	0.14953	0.586077	0.331218	0.629278	0.248475	0.0696158	0.496809	0.345995	0.274617	0.577667	0.171886	-0.150621	0.171175
RUVBL2	black	0.844676	0.145046	0.704695	0.413088	0.754216	0.215107	0.100657	0.664073	0.368295	0.399426	0.431086	0.247776	-0.305839	-0.0412771
AP001458.2	black	0.820915	0.114234	0.556177	0.531657	0.41268	0.435322	0.361007	0.47486	0.528311	0.418355	0.280426	0.116142	-0.298326	-0.116247
GBA2	black	0.877888	0.0506398	0.71513	0.502264	0.610575	0.346872	0.224352	0.671565	0.488167	0.424401	0.497632	0.00724735	-0.212178	0.0216636
SPATA31D4	black	0.813542	0.0895016	0.615877	0.543005	0.325714	0.350342	0.332446	0.352287	0.350404	0.31024	0.232984	-0.0712778	-0.239041	-0.0627664
MBD3L1	black	0.694545	0.0644682	0.512341	0.316231	0.566719	0.327991	0.080652	0.786455	0.407536	0.408087	0.410192	0.0436635	-0.196149	0.0625902
DUSP1	black	0.70608	0.195984	0.432546	0.415266	0.326785	0.356965	0.290432	0.617334	0.419859	0.355482	0.255176	0.032573	-0.182385	0.0400313
KRTAP7-1	black	0.902283	0.169931	0.634589	0.526544	0.553394	0.442646	0.363804	0.607744	0.531386	0.516505	0.376873	0.060135	-0.32598	-0.073718
DUSP11	black	0.707995	0.218359	0.506159	0.4571	0.445999	0.499367	0.245252	0.476967	0.467944	0.390422	0.432359	0.165292	-0.294289	0.0565371
LSAMP	black	0.686184	0.559254	0.316683	0.306329	0.406122	0.367196	0.249194	0.469693	0.491502	0.629059	0.245101	0.2115	-0.471312	-0.148995
HNRNPF	black	0.859164	0.151727	0.543762	0.293722	0.512191	0.207058	0.132561	0.782737	0.330509	0.294356	0.278027	0.18072	-0.291517	-0.126307
IFT122	black	0.91908	0.176712	0.64789	0.486416	0.617714	0.331281	0.270091	0.592464	0.451739	0.395167	0.416989	0.248444	-0.317656	-0.065283
FAM118B	black	0.834638	0.134573	0.579686	0.34796	0.451985	0.280322	0.371235	0.591925	0.470404	0.373525	0.241072	0.0961147	-0.344865	-0.179478
FAM200A	black	0.846581	0.0784853	0.558918	0.303039	0.499601	0.121748	0.142785	0.721886	0.308153	0.2188	0.205715	0.163097	-0.212963	-0.15867
TCP10L2	black	0.724257	0.51348	0.425582	0.35756	0.329415	0.341277	0.285401	0.400503	0.338349	0.359533	0.225403	0.204093	-0.452153	-0.190044
NDUFB11	black	0.850444	-0.181313	0.676712	0.466643	0.548856	0.278	0.175443	0.622823	0.413716	0.304287	0.414276	-0.0424794	-0.11207	0.0678021
CALML4	black	0.85689	0.164611	0.653855	0.416917	0.584528	0.200672	0.191839	0.416293	0.333352	0.362417	0.319686	0.141744	-0.208401	-0.0326414
C3orf85	black	0.866786	-0.00130156	0.64262	0.308974	0.571107	0.111634	0.0749391	0.580443	0.248989	0.173661	0.365983	0.214016	-0.244176	-0.0626596
IL1RAP	black	0.885964	0.234074	0.603115	0.464417	0.539744	0.377532	0.279758	0.663471	0.474121	0.51037	0.477193	0.0131854	-0.226147	0.0786101
GPX5	black	0.854792	0.0754355	0.636728	0.476923	0.53053	0.366936	0.306305	0.480552	0.509048	0.36275	0.326114	0.176458	-0.203266	-0.0222742
EOMES	black	0.654812	0.182919	0.277466	0.347189	0.0399999	0.336148	0.364968	0.197271	0.258011	0.179363	0.0170647	0.106554	-0.370525	-0.297832
NODAL	black	0.700183	-0.156283	0.528733	0.224415	0.532925	0.118627	0.120837	0.847864	0.356306	0.214796	0.314121	0.077677	-0.131606	-0.0970386
KRTAP21-3	black	0.596511	-0.067591	0.475768	0.160813	0.577218	0.0944027	0.0360698	0.647187	0.274501	0.184307	0.384187	0.224064	-0.0482713	0.100801
ZNF655	black	0.701664	0.0145858	0.515976	0.411444	0.340289	0.216898	0.36867	0.280076	0.387818	0.245335	0.330837	0.0458832	-0.12493	-0.0105122
MDGA2	black	0.788748	0.291647	0.530042	0.336822	0.380532	0.245345	0.0423378	0.393041	0.212604	0.29855	0.192035	-0.000281049	-0.158631	0.074338
ZNF337	black	0.73692	0.180684	0.433878	0.336471	0.319227	0.328478	0.14987	0.341608	0.23043	0.197951	0.259251	0.122584	-0.18	-0.0187129
TAS2R4	black	0.744983	0.29448	0.402381	0.306865	0.245027	0.24175	0.291647	0.279169	0.294247	0.283401	-0.0273426	0.202509	-0.476038	-0.34593
MIF4GD	black	0.820234	0.0277646	0.594159	0.486755	0.420148	0.281308	0.169871	0.478046	0.355039	0.326313	0.287222	0.00167355	-0.231445	-0.031712
KCNH4	black	0.849521	-0.159918	0.775578	0.529253	0.702746	0.279383	0.125475	0.592938	0.433668	0.356529	0.521962	0.0419046	-0.140374	0.0846341
AL096870.1	black	0.836124	0.121098	0.571195	0.389371	0.523693	0.25952	0.173775	0.573788	0.315682	0.303094	0.37365	0.0689574	-0.265288	-0.0335897
DALRD3	black	0.657233	0.338121	0.464344	0.360437	0.524066	0.248862	0.136975	0.490375	0.408071	0.645224	0.393094	-0.010851	-0.267372	0.00589409
TRIM39	black	0.6922	0.150294	0.512162	0.441702	0.403963	0.416529	0.50604	0.456958	0.511965	0.39481	0.233395	0.0167489	-0.364208	-0.205138
FAM111A	black	0.67472	0.496972	0.529759	0.363937	0.62041	0.288016	0.233337	0.540522	0.431986	0.511538	0.398872	0.257981	-0.298588	-0.0108127
RASGEF1C	black	0.767836	0.301201	0.466784	0.389161	0.354184	0.342807	0.415009	0.387145	0.417936	0.382625	0.113594	0.193043	-0.451398	-0.285271
ZNF841	black	0.821385	0.137844	0.544288	0.322995	0.609712	0.17176	0.0309549	0.60895	0.325374	0.373711	0.40725	0.184653	-0.251443	-0.051599
PGR	black	0.873108	-0.133776	0.713843	0.458461	0.666281	0.253587	0.19564	0.614811	0.426632	0.327349	0.588643	0.0605591	-0.146119	0.0814386
MRPL21	black	0.625803	0.185639	0.382873	0.345112	0.273804	0.314608	0.261929	0.569583	0.368455	0.21909	0.248799	0.173008	-0.272069	-0.116677
DCAF17	black	0.931839	0.0259178	0.708612	0.428594	0.575492	0.197572	0.150039	0.540195	0.312897	0.269843	0.307712	0.118209	-0.226796	-0.0599013
SMG7	black	0.855221	-0.200985	0.793035	0.489683	0.77879	0.240581	0.103919	0.668143	0.429132	0.366571	0.579652	0.0443822	-0.0764297	0.147881
PC	black	0.693321	-0.0695637	0.428346	0.170578	0.522537	0.0448463	0.0155215	0.556022	0.231711	0.218562	0.276114	0.0759425	-0.0655136	-0.0521271
FXYD3	black	0.694979	0.508574	0.416273	0.406115	0.451365	0.311323	0.30202	0.430716	0.401594	0.428368	0.15325	0.267049	-0.460663	-0.257247
MGLL	black	0.741499	0.244544	0.413243	0.442519	0.24756	0.495692	0.427525	0.544517	0.499619	0.375918	0.210853	0.047579	-0.3108	-0.143502
CSTF1	black	0.924292	-0.0784317	0.712386	0.416373	0.645526	0.239656	0.188394	0.746089	0.417665	0.352711	0.414461	0.0405234	-0.197231	-0.0444046
LIMD2	black	0.922532	0.00956675	0.714899	0.412414	0.707377	0.23735	0.121814	0.742278	0.380767	0.305792	0.494164	0.189709	-0.224085	-0.0196368
FEZ2	black	0.868603	0.0981085	0.605592	0.411977	0.360005	0.257346	0.230662	0.348401	0.309115	0.231354	0.125143	0.0795765	-0.24072	-0.129977
CDC23	black	0.91027	0.163043	0.647629	0.385993	0.603722	0.263685	0.0780232	0.743846	0.363968	0.40248	0.408286	0.146365	-0.268113	-0.021371
GABRR1	black	0.896133	0.186789	0.641098	0.455328	0.61216	0.326067	0.291125	0.637241	0.479443	0.477899	0.463507	0.0384429	-0.249867	0.0259212
RSPO1	black	0.742671	0.170223	0.593721	0.419285	0.551759	0.328665	0.351304	0.397147	0.386229	0.39756	0.2823	0.177451	-0.382298	-0.184227
MPP3	black	0.767851	-0.0537856	0.545913	0.407916	0.513268	0.288277	0.279031	0.637871	0.426045	0.347937	0.285368	0.113569	-0.297678	-0.160485
FCRL4	black	0.865602	0.000649407	0.665088	0.403454	0.611951	0.329576	0.291931	0.586338	0.52706	0.431663	0.510464	0.0420777	-0.106607	0.156908
SULT1C2	black	0.717059	0.360298	0.546034	0.252369	0.660745	0.165321	0.0573248	0.472621	0.266366	0.407818	0.373027	0.145228	-0.196605	0.0469968
PPP1R27	black	0.671475	0.549298	0.368104	0.418474	0.299027	0.438016	0.468378	0.249003	0.494355	0.50779	0.037058	0.32293	-0.461136	-0.279627
TUFM	black	0.691739	0.22323	0.47129	0.425106	0.449133	0.281555	0.286235	0.443177	0.43251	0.340148	0.370632	0.252811	-0.178343	0.0578246
MAP4	black	0.877153	0.117283	0.604194	0.44981	0.437137	0.305848	0.213344	0.529961	0.391146	0.358609	0.260617	0.0174666	-0.24296	0.0259876
TMIGD1	black	0.890082	-0.0762896	0.699666	0.505313	0.508665	0.287431	0.254116	0.447931	0.395144	0.303699	0.376574	0.00780113	-0.147787	0.0358501
AGT	black	0.723471	-0.118186	0.64659	0.276947	0.551514	0.0701743	0.047334	0.467662	0.213833	0.14819	0.271441	0.108277	-0.0716121	0.0661997
FCGR3A	black	0.670481	0.361642	0.310172	0.196702	0.214401	0.153923	0.193344	0.582091	0.264986	0.254869	-0.0473805	0.168588	-0.334985	-0.249341
PRKCE	black	0.69718	-0.0766017	0.556132	0.347229	0.465497	0.246619	0.220253	0.494879	0.365214	0.268804	0.250248	0.151816	-0.168011	-0.0791253
TRIP6	black	0.714671	0.391885	0.498277	0.29721	0.406439	0.328482	0.230299	0.407762	0.354592	0.399791	0.201091	0.222425	-0.282272	-0.0709175
ELK1	black	0.860589	0.0202149	0.661649	0.378379	0.557936	0.191069	0.145767	0.6808	0.321101	0.281368	0.26268	0.0588583	-0.139822	0.0182524
C17orf113	black	0.842966	0.0454892	0.72652	0.509646	0.647152	0.414794	0.278707	0.580608	0.521035	0.43836	0.451296	0.18965	-0.30612	-0.0130501
RNF208	cyan	-0.204926	0.716536	-0.353252	-0.126334	-0.323506	0.120446	0.105187	-0.259407	-0.0503598	0.165459	-0.215778	0.0138014	-0.188502	-0.047492
TCTE3	cyan	0.150232	0.555551	0.0915656	0.246904	0.30926	0.465253	0.319611	0.197006	0.494414	0.808849	0.130193	0.200333	-0.392909	-0.118106
RECQL4	cyan	-0.0245105	0.75154	-0.216147	0.140339	-0.198825	0.314758	0.685669	-0.143208	0.334893	0.385306	-0.228918	0.211526	-0.418847	-0.332382
TRMT1	cyan	0.0128045	0.812219	-0.136711	0.11402	0.10133	0.370356	0.340089	0.0118456	0.396455	0.626611	-0.0394424	0.440153	-0.486575	-0.270191
XAB2	cyan	0.142096	0.890606	-0.0151751	0.23901	0.100624	0.411552	0.357926	0.0320001	0.358155	0.524073	-0.0637588	0.423889	-0.437019	-0.223706
SPG7	cyan	0.374295	0.813348	0.152282	0.351156	0.241861	0.520244	0.46741	0.201143	0.529261	0.749325	0.0758575	0.265076	-0.451662	-0.155963
PPP1R16A	cyan	-0.264647	0.793795	-0.430183	-0.0922119	-0.402836	0.197252	0.20632	-0.287142	0.0492795	0.228579	-0.326576	0.0694197	-0.264277	-0.143672
SAMD10	cyan	-0.179518	0.748585	-0.329321	0.133719	-0.277459	0.42171	0.414542	-0.231435	0.200371	0.39047	-0.347066	0.170561	-0.440139	-0.321188
NACC1	cyan	0.286861	0.7369	0.132133	0.422408	0.113932	0.564464	0.621341	0.146624	0.576889	0.529398	0.0653836	0.176516	-0.480534	-0.230346
JUNB	cyan	0.19369	0.706498	-0.00741216	0.138589	0.0972802	0.2823	0.15294	-0.0102113	0.193439	0.404536	0.0222184	0.248286	-0.339833	-0.128241
MAP3K11	cyan	0.0475688	0.878465	-0.0976692	0.253532	0.0372465	0.467074	0.374413	-0.00188996	0.353014	0.525235	-0.0776115	0.184012	-0.391985	-0.148452
MAD1L1	cyan	0.278098	0.723283	0.0370741	0.274048	0.0755776	0.466053	0.48835	0.115682	0.394863	0.384257	-0.112319	0.341906	-0.530009	-0.380327
KLHL17	cyan	0.127649	0.817755	-0.111845	0.10471	-0.0491468	0.281626	0.327842	-0.026864	0.285157	0.593382	-0.172928	0.0483002	-0.405917	-0.235339
TNRC18	cyan	0.190022	0.721174	-0.0104733	0.26091	-0.0149288	0.57602	0.449757	0.15865	0.470557	0.589979	-0.0523212	-0.00661861	-0.35967	-0.126833
YJEFN3	cyan	0.0518752	0.617143	-0.0535375	0.122959	0.11461	0.247789	0.143777	0.045163	0.220842	0.653397	-0.0678741	0.0593888	-0.248843	-0.0178796
DOHH	cyan	0.0389815	0.81128	-0.140601	0.0135033	-0.0297124	0.251952	0.278224	-0.0101252	0.183981	0.263577	-0.110285	0.331215	-0.363866	-0.264948
SSSCA1	cyan	0.0547824	0.741092	-0.196935	0.128764	-0.176928	0.322669	0.416383	-0.126644	0.256167	0.205236	-0.250747	0.420968	-0.404203	-0.340953
RALY	cyan	0.191439	0.79061	-0.0425822	0.318317	-0.016736	0.538698	0.643767	0.0178559	0.491243	0.445924	-0.142884	0.432163	-0.516621	-0.342374
PML	cyan	0.428838	0.641732	0.261017	0.589755	0.157546	0.546636	0.482818	0.098963	0.508601	0.535317	0.0388849	0.227156	-0.402712	-0.167008
BRICD5	cyan	0.0236518	0.763883	-0.0844765	0.114563	0.0972755	0.172135	0.186749	0.00670994	0.228247	0.589696	-0.0760716	0.102542	-0.331785	-0.117687
DPP9	cyan	0.356923	0.680942	0.167098	0.458333	0.117109	0.625891	0.640617	0.177969	0.655355	0.642433	0.0489507	0.164039	-0.480983	-0.246665
ZNF787	cyan	-0.0799587	0.740852	-0.22369	0.0137628	-0.151713	0.267705	0.327546	-0.186109	0.151835	0.224745	-0.230542	0.345421	-0.2937	-0.21126
GPAA1	cyan	0.131121	0.729512	-0.106448	0.0262537	-0.0203528	0.29504	0.338817	0.0247262	0.255558	0.327879	0.000943094	0.19027	-0.25075	-0.0682683
AAAS	cyan	0.296789	0.718469	0.185465	0.456614	0.291094	0.526897	0.461061	0.217725	0.688738	0.760608	0.143649	0.323082	-0.40892	-0.0725215
ILVBL	cyan	-0.027913	0.695402	-0.225822	0.118832	-0.18129	0.391121	0.321552	-0.0266429	0.281651	0.330963	-0.0488879	0.212066	-0.348855	-0.0877525
FPGS	cyan	0.141555	0.735209	-0.0275619	0.260021	0.0445952	0.439719	0.478974	-0.0784627	0.351607	0.395526	-0.0245424	0.403193	-0.41377	-0.186194
ORAI3	cyan	0.233809	0.709656	0.0926452	0.346545	-0.00463975	0.377831	0.397053	-0.0532606	0.339246	0.410505	-0.0978025	0.221323	-0.464071	-0.180847
POLR2I	cyan	0.0796305	0.667389	-0.0628439	0.133729	-0.0788251	0.210212	0.330146	-0.118466	0.172652	0.145068	-0.139673	0.487187	-0.341077	-0.276653
TUT1	cyan	0.138014	0.828619	-0.046645	0.237759	0.130088	0.393097	0.394968	0.0576178	0.391749	0.532145	-0.0411555	0.362973	-0.487889	-0.229789
ALDOA	cyan	0.10053	0.626265	-0.135654	0.210615	-0.310707	0.470065	0.603187	-0.139775	0.351037	0.245082	-0.242271	0.201444	-0.524302	-0.388877
PPP1R32	cyan	0.253393	0.673439	0.0806353	0.271443	0.235703	0.292374	0.244925	0.117358	0.336333	0.665458	0.0397712	0.271702	-0.475839	-0.192003
PPDPF	cyan	-0.191106	0.750065	-0.365261	-0.0330757	-0.397603	0.282343	0.350886	-0.302612	0.0931031	0.175082	-0.371991	0.250135	-0.352616	-0.281081
C19orf48	cyan	-0.161275	0.441447	-0.257486	0.0736258	-0.230156	0.178431	0.502199	-0.22908	0.263393	0.107714	-0.287721	0.566955	-0.201731	-0.277989
CIC	cyan	0.53251	0.630096	0.35296	0.466405	0.426694	0.551772	0.421818	0.412778	0.571094	0.734246	0.290082	0.0685932	-0.296164	0.0159759
PLCB3	cyan	0.0358196	0.698123	-0.209048	0.252402	-0.270227	0.513532	0.502065	-0.0266922	0.347547	0.39118	-0.221639	0.0781181	-0.471015	-0.332492
TMEM223	cyan	0.0235177	0.675442	-0.2426	0.191459	-0.188906	0.425559	0.487784	-0.129136	0.250986	0.26506	-0.21816	0.31479	-0.424379	-0.242153
DMAP1	cyan	0.1864	0.685185	0.123195	0.207287	0.388147	0.22834	0.186938	0.161754	0.325128	0.647241	0.190514	0.287522	-0.282563	0.0219273
FARSA	cyan	0.289194	0.610137	0.215162	0.50105	0.224178	0.609814	0.586515	0.168008	0.567786	0.460732	0.165639	0.410019	-0.503622	-0.251613
KCNN4	cyan	-0.0640603	0.685248	-0.253908	0.20847	-0.277391	0.393019	0.426866	-0.201456	0.262239	0.352688	-0.271548	0.212048	-0.388081	-0.288883
ZGPAT	cyan	0.106414	0.900311	-0.0762027	0.162508	0.0923825	0.422091	0.38628	0.0438484	0.405825	0.642697	-0.093233	0.213176	-0.422233	-0.252955
TRIM28	cyan	0.231412	0.72795	0.0261909	0.271975	0.136863	0.460289	0.620793	0.112522	0.537016	0.50049	0.0280844	0.470895	-0.387077	-0.221846
GIGYF1	cyan	0.195176	0.689608	0.0290758	0.142875	0.286546	0.381298	0.265504	0.267271	0.450673	0.794835	0.113259	0.106604	-0.289449	-0.0150218
MC1R	cyan	0.267461	0.659922	0.081108	0.239189	0.163259	0.559659	0.26734	0.224076	0.445984	0.738004	0.0555773	0.188546	-0.380363	-0.0643368
PEX14	cyan	0.394961	0.722179	0.238745	0.419728	0.214136	0.39537	0.468057	0.196425	0.406291	0.482147	0.09596	0.162113	-0.406522	-0.141483
BOP1	cyan	-0.0387828	0.699419	-0.228154	0.0582042	-0.192238	0.290777	0.541593	-0.148233	0.307904	0.255854	-0.198525	0.402139	-0.409884	-0.377094
C8orf76	cyan	0.214657	0.607244	0.109284	0.36152	0.14725	0.410833	0.541436	0.060423	0.498548	0.41804	0.0323961	0.329372	-0.378165	-0.189768
DBNL	cyan	0.300387	0.699481	0.262658	0.418805	0.394418	0.559105	0.425768	0.224556	0.536821	0.613128	0.151999	0.443333	-0.493422	-0.197279
MBOAT7	cyan	0.17018	0.65295	-0.0890152	0.252959	-0.0604727	0.417993	0.484875	0.00695712	0.411988	0.426104	-0.0463065	0.20899	-0.405303	-0.182536
LPAR2	cyan	-0.266285	0.669957	-0.260584	0.0187418	-0.181143	0.298581	0.128902	-0.264626	0.0419175	0.295798	-0.2741	0.114223	-0.260774	-0.140848
SPHK2	cyan	0.115771	0.758012	0.00467252	0.248432	0.116182	0.429138	0.294929	0.0851509	0.3318	0.483688	0.0746411	0.167094	-0.302351	-0.0906956
TIGD5	cyan	0.196154	0.565283	0.011924	0.179706	0.10241	0.225251	0.353289	0.112044	0.306593	0.307306	0.11187	0.128626	-0.175395	-0.0655646
PMF1-BGLAP	cyan	0.230381	0.650897	0.0345571	0.160012	0.0738628	0.281052	0.181879	0.0758937	0.173646	0.263831	0.0840294	0.153826	-0.270776	-0.0568151
FAM160B2	cyan	0.254672	0.759765	0.0648496	0.213689	0.196308	0.460969	0.318244	0.245797	0.481366	0.722279	0.0551284	0.129186	-0.420964	-0.153127
E4F1	cyan	0.0736197	0.909151	-0.102647	0.164936	0.0169482	0.379102	0.303889	-0.0093864	0.336688	0.598028	-0.139291	0.150567	-0.407615	-0.203917
ATG4B	cyan	0.0945927	0.883118	-0.0731686	0.205309	0.0658533	0.493944	0.35143	0.0359273	0.383817	0.68633	-0.0494631	0.226892	-0.455265	-0.183224
TCF3	cyan	0.338088	0.768907	0.0671543	0.271951	0.213145	0.560001	0.510985	0.210905	0.512833	0.621787	-0.0438719	0.322506	-0.490458	-0.300057
ZDHHC12	cyan	-0.109681	0.709744	-0.284003	0.0581412	-0.298602	0.209523	0.404573	-0.209382	0.0951142	0.133186	-0.337996	0.103364	-0.294638	-0.26079
LONP1	cyan	0.22056	0.75497	0.0255989	0.262715	0.0720649	0.520617	0.495299	0.12912	0.469934	0.446095	0.0612488	0.314152	-0.452224	-0.239713
C1orf159	cyan	0.041518	0.85624	-0.182146	0.118702	-0.141331	0.252284	0.324547	-0.0887205	0.225099	0.483803	-0.241116	-0.00946386	-0.386283	-0.244361
MRPL4	cyan	0.0882522	0.785422	-0.0413194	0.224531	0.0363912	0.369888	0.419886	0.0796648	0.340017	0.317741	-0.030603	0.419056	-0.468735	-0.310065
TMEM8A	cyan	0.0726506	0.615724	-0.0889175	0.111923	-0.155062	0.284197	0.24903	-0.100294	0.133316	0.240835	-0.170316	-0.0754842	-0.181046	-0.0910779
GPX4	cyan	0.309423	0.693385	0.151842	0.243189	0.128107	0.30267	0.300127	0.0246083	0.279049	0.320077	-0.0241446	0.524594	-0.483567	-0.278069
GET4	cyan	0.110759	0.771339	-0.0684788	0.314851	-0.0732686	0.570431	0.550396	0.0174732	0.543087	0.616746	-0.0957647	0.102579	-0.480358	-0.254177
PNPLA2	cyan	-0.135164	0.779418	-0.243329	0.0627746	-0.125662	0.274963	0.153172	-0.111393	0.175353	0.406286	-0.183363	0.151539	-0.358197	-0.217553
SCART1	cyan	0.142458	0.621455	0.0214284	0.317805	0.102954	0.529691	0.29628	0.0870213	0.4772	0.761814	0.0154599	0.0923532	-0.358165	-0.0643985
RSRP1	cyan	0.0411435	0.61839	-0.0296458	0.168558	0.134021	0.249126	0.159353	0.090578	0.261351	0.67096	-0.0732427	-0.0035711	-0.314306	-0.0647786
SLC23A3	cyan	0.0326337	0.690961	-0.157715	0.168959	-0.0805852	0.426451	0.308077	0.0237119	0.376345	0.663661	-0.151057	0.117888	-0.397731	-0.186213
ZNHIT2	cyan	-0.195263	0.768187	-0.354098	-0.101671	-0.246237	0.0836735	0.143164	-0.225275	-0.0206676	0.125422	-0.29494	0.171315	-0.258852	-0.206437
MPND	cyan	0.00459624	0.646359	0.00686013	0.172124	-0.0158977	0.284588	0.226724	-0.00292112	0.187895	0.246695	-0.108841	0.339614	-0.300442	-0.153412
CCDC57	cyan	0.136608	0.711332	-0.00630037	0.149997	0.153683	0.36803	0.276016	0.0939103	0.361109	0.717577	0.0425193	0.0505593	-0.299855	0.0581294
GATAD2A	cyan	0.38658	0.643975	0.169278	0.398694	0.256602	0.630464	0.569746	0.26988	0.665513	0.660706	0.175897	0.262525	-0.450003	-0.172036
LYG1	cyan	0.0972699	0.641469	-0.0493509	0.208747	0.131223	0.267684	0.254871	0.0488543	0.278872	0.623992	0.0114421	0.0838249	-0.323523	-0.0700141
ZFP41	cyan	0.277121	0.597931	0.0212477	0.304833	0.0874155	0.541269	0.519069	0.1916	0.523817	0.569777	0.127889	0.220233	-0.36198	-0.131269
CCDC159	cyan	0.13495	0.704367	0.0555	0.133871	0.275891	0.277173	0.0336824	0.142266	0.186807	0.568423	0.0910218	0.309097	-0.385711	-0.0918776
REXO1	cyan	0.23368	0.846617	0.0622474	0.244559	0.239747	0.500349	0.390325	0.201222	0.488547	0.670803	0.0303173	0.275882	-0.401568	-0.182486
TCIRG1	cyan	-0.174472	0.694165	-0.186746	-0.0129093	-0.161025	0.045337	0.0461934	-0.236396	-0.032767	0.278947	-0.386481	-0.0423481	-0.150856	-0.128437
DDTL	cyan	0.0405548	0.588324	-0.0940045	0.0443032	0.106373	0.373234	0.180811	0.12371	0.265109	0.625667	-0.0360551	0.067183	-0.301668	-0.0731492
APBB3	cyan	0.307865	0.638203	0.192961	0.29508	0.368328	0.361611	0.209033	0.283318	0.417943	0.803795	0.145175	0.107753	-0.348574	-0.0518263
ARFGAP1	cyan	0.242519	0.870403	-0.0274001	0.183947	0.0168606	0.412054	0.447314	0.0656654	0.426851	0.586222	-0.10068	0.236069	-0.505566	-0.342081
DEAF1	cyan	0.535898	0.617193	0.230193	0.304911	0.360375	0.397235	0.336344	0.335384	0.467297	0.494394	0.309026	0.296711	-0.378482	-0.10438
TMEM161A	cyan	0.12691	0.758989	-0.0686895	0.146928	-0.0322561	0.358058	0.380508	0.0267006	0.287122	0.356131	-0.123781	0.326597	-0.428543	-0.246393
ARHGAP39	cyan	0.162544	0.60792	-0.087973	0.160891	-0.0947409	0.376577	0.484533	0.0254488	0.375396	0.42249	-0.031303	0.0628687	-0.289313	-0.118272
PAK4	cyan	0.0602846	0.704533	-0.172711	0.203084	-0.197522	0.423435	0.503536	-0.135756	0.312768	0.377719	-0.0978978	0.0676816	-0.349142	-0.168001
RBM42	cyan	0.130426	0.823669	-0.0499884	0.23379	-0.0388586	0.33735	0.445003	-0.0497176	0.266888	0.328477	-0.130708	0.360712	-0.396271	-0.256754
UQCR11	cyan	0.0765142	0.524604	0.0769197	0.194214	0.0902538	0.299246	0.216662	0.0561851	0.228703	0.129103	0.011896	0.519956	-0.384933	-0.207303
PRR7	cyan	-0.209757	0.734425	-0.38904	-0.0828925	-0.320549	0.174478	0.29642	-0.230244	0.0347857	0.115702	-0.305131	0.245027	-0.359926	-0.32241
AP1G2	cyan	-0.066115	0.741482	-0.119712	0.291785	-0.00113701	0.510923	0.356583	-0.0665503	0.430067	0.705773	-0.0588833	0.155023	-0.332355	-0.0356952
AP5B1	cyan	0.38532	0.659431	0.388057	0.505339	0.356772	0.462182	0.378904	0.226911	0.45288	0.529236	0.150376	0.0509857	-0.349746	-0.114227
CEP170B	cyan	-0.0665322	0.742468	-0.290797	0.111316	-0.283605	0.422774	0.381375	-0.0362503	0.33488	0.473234	-0.139032	-0.0766287	-0.28644	-0.099342
ZNRF1	cyan	0.167111	0.719418	-0.015119	0.274859	-0.00792661	0.647222	0.552278	0.0546495	0.589329	0.591832	-0.00917196	0.312557	-0.565507	-0.317872
SPSB3	cyan	0.130988	0.803014	-0.105112	0.109397	0.013457	0.269157	0.235396	0.0587753	0.237514	0.46867	-0.192885	0.0786419	-0.231683	-0.101312
EXD3	cyan	-0.0656471	0.811939	-0.259362	0.0195843	-0.179619	0.332316	0.150093	-0.113468	0.161768	0.478409	-0.215095	0.0745983	-0.342854	-0.100156
MAZ	cyan	0.415405	0.70287	0.162358	0.330193	0.224746	0.546593	0.591642	0.287533	0.554935	0.561137	0.155324	0.213115	-0.33914	-0.130506
GIPC1	cyan	0.00878484	0.780891	-0.245617	0.175519	-0.300882	0.392238	0.430158	-0.162607	0.221809	0.26994	-0.263776	0.162889	-0.450152	-0.321859
YDJC	cyan	-0.184726	0.783031	-0.392489	-0.101304	-0.253801	0.20599	0.322643	-0.269313	0.0968235	0.233262	-0.367416	0.306242	-0.280016	-0.242353
ZNF511	cyan	-0.0852216	0.761634	-0.248521	0.0640065	-0.179195	0.33936	0.37418	-0.12429	0.257855	0.292191	-0.242424	0.3746	-0.523201	-0.326173
MFSD3	cyan	-0.242854	0.662904	-0.403001	-0.118253	-0.34174	0.12348	0.285554	-0.279978	0.00422449	0.0681897	-0.196982	0.176403	-0.300673	-0.225735
BTBD2	cyan	0.216867	0.842102	-0.00332189	0.181368	0.0709389	0.394867	0.40513	0.106567	0.410127	0.534391	-0.0291578	0.264143	-0.387283	-0.134063
FAM234A	cyan	0.192645	0.684329	-0.0537979	0.168832	-0.119314	0.323414	0.290302	0.0152185	0.202039	0.243657	-0.132636	0.111241	-0.379221	-0.212429
RRP1	cyan	0.062934	0.715014	-0.0614884	0.121572	0.0616914	0.390051	0.42382	-0.000598578	0.36305	0.414358	-0.0320015	0.465537	-0.44159	-0.290571
GOLGA8B	cyan	-0.0834674	0.421761	-0.0656612	-0.0364703	0.169884	0.0629993	-0.0496576	0.0149676	0.0805869	0.530829	-0.0316164	0.0571514	-0.0305334	0.0674097
TAZ	cyan	-0.010762	0.80289	-0.102691	0.184891	0.0553419	0.373126	0.374365	-0.0670656	0.339022	0.614545	-0.12214	0.31077	-0.490073	-0.298773
TRPT1	cyan	-0.00702103	0.757671	-0.249606	0.140564	-0.197019	0.364076	0.408914	-0.170865	0.241463	0.40276	-0.301933	0.298378	-0.475591	-0.316483
NDUFS7	cyan	-0.131156	0.746003	-0.205835	-0.0613409	-0.109746	0.128993	0.10957	-0.0663463	0.0343667	0.179005	-0.20334	0.200064	-0.229375	-0.144071
AKAP8L	cyan	0.187681	0.777982	0.0978572	0.330936	0.238689	0.488754	0.343382	0.109401	0.520632	0.76041	0.120392	0.294519	-0.430486	-0.0915288
PIDD1	cyan	-0.0240367	0.849337	-0.184206	0.0466635	0.0258616	0.204441	0.25096	-0.0241909	0.21228	0.548652	-0.186502	0.156208	-0.365645	-0.202504
NUDT16L1	cyan	0.170671	0.68228	0.0391792	0.270122	0.158211	0.428917	0.388147	0.0820405	0.274738	0.369677	0.0398096	0.337641	-0.417809	-0.206811
ENGASE	cyan	-0.00927639	0.655934	-0.152959	0.0264367	0.0325491	0.319439	0.219844	0.0601133	0.279833	0.65115	-0.140674	0.0602774	-0.361633	-0.14269
LRFN4	cyan	-0.0182988	0.798118	-0.244626	0.073164	-0.285845	0.239029	0.349118	-0.195295	0.110465	0.265067	-0.283404	0.101759	-0.313778	-0.251359
GTF2IRD1	cyan	0.201523	0.627702	-0.079177	0.323992	-0.211266	0.531859	0.516943	0.0133827	0.426399	0.443292	-0.0937369	0.131065	-0.420855	-0.223827
SAFB2	cyan	0.209832	0.731917	0.166423	0.27926	0.450035	0.498296	0.241265	0.277768	0.468198	0.752508	0.273376	0.288807	-0.358724	0.0405694
SCAMP4	cyan	0.268136	0.727847	0.0784194	0.294718	0.0840715	0.525974	0.359751	0.0688447	0.417845	0.525368	0.117137	0.169547	-0.325862	0.0485638
FAM207A	cyan	-0.0797229	0.721092	-0.209717	-0.0244133	-0.0791918	0.227522	0.282334	-0.0648631	0.201402	0.218786	-0.145984	0.438393	-0.327144	-0.236597
FAM193B	cyan	-0.00539298	0.749595	-0.109542	0.0728933	0.108883	0.294472	0.102499	0.0320007	0.261896	0.688139	-0.102724	0.165745	-0.334197	-0.0885837
DDX39A	cyan	0.210633	0.721809	0.0971177	0.351586	0.247347	0.493429	0.58408	0.0905095	0.514423	0.535763	-0.00240773	0.543775	-0.545548	-0.361233
ZNF276	cyan	0.152282	0.754255	0.049625	0.24072	0.284554	0.481637	0.274028	0.148083	0.492457	0.840565	0.0388624	0.244604	-0.412549	-0.124959
TSEN54	cyan	-0.0959979	0.743955	-0.176554	0.132386	-0.0109127	0.355856	0.357835	-0.0372237	0.332308	0.51427	-0.10534	0.23167	-0.326137	-0.0993143
CPT1B	cyan	0.00889019	0.645747	-0.0687643	0.164551	0.0774029	0.392097	0.194808	0.000680689	0.319991	0.723065	-0.0821398	0.0479835	-0.347644	-0.0532946
TSR3	cyan	0.125234	0.788429	-0.146194	0.0875353	-0.124062	0.255241	0.35036	-0.0461802	0.169614	0.186098	-0.207396	0.343038	-0.373786	-0.288239
FBXL19	cyan	0.123469	0.899635	-0.116409	0.247448	-0.0467576	0.492233	0.454918	0.0175969	0.359405	0.554173	-0.0896448	0.108593	-0.410462	-0.161338
DBNDD2	cyan	0.0361589	0.759576	-0.187531	0.15077	-0.166294	0.418793	0.365972	0.0602594	0.330263	0.446237	-0.135386	0.076798	-0.423027	-0.256155
FAM3A	cyan	-0.13046	0.738765	-0.209918	0.0637943	-0.1521	0.334963	0.287986	-0.129766	0.16681	0.287009	-0.163914	0.241228	-0.387862	-0.252542
ADAT3	cyan	-0.178859	0.72487	-0.25381	-0.0464631	-0.189275	0.186533	0.094259	-0.112437	0.0351314	0.207761	-0.226138	0.041737	-0.221535	-0.120603
TPGS1	cyan	-0.0792819	0.642793	-0.180558	-0.134065	-0.0816832	0.0511413	0.0565731	-0.0763518	-0.0215405	0.131744	-0.118457	0.207102	-0.192708	-0.108674
MAFK	cyan	0.200114	0.725606	-0.0552707	0.178681	-0.0286618	0.504398	0.383429	0.106885	0.427436	0.554072	-0.098651	0.0307658	-0.411955	-0.208664
MLLT1	cyan	0.575259	0.608541	0.35016	0.326086	0.450296	0.513792	0.342709	0.504571	0.52682	0.629313	0.33341	0.230346	-0.354413	-0.0374656
POLM	cyan	0.181196	0.752706	0.00889962	0.34129	0.138193	0.535607	0.413643	0.0659265	0.457679	0.693672	-0.0761552	0.244216	-0.501958	-0.242649
TWF2	cyan	0.36024	0.743862	0.207692	0.376787	0.170674	0.357575	0.396406	0.107202	0.37361	0.427847	-0.028915	0.268151	-0.36744	-0.154786
ACBD4	cyan	-0.0766733	0.703946	-0.11309	0.136862	0.0557045	0.204643	0.0410491	0.0463414	0.145174	0.524635	-0.0823043	0.155971	-0.213782	0.0517124
ADAMTS13	cyan	0.158593	0.688266	-0.0500012	0.170186	0.0776171	0.45124	0.263378	0.13646	0.396661	0.673186	0.104464	0.0191401	-0.367184	-0.0404194
NAA60	cyan	0.166745	0.800591	-0.0414159	0.138885	0.0627737	0.273363	0.160443	0.0845329	0.183616	0.415393	-0.0376859	0.0928056	-0.31473	-0.101583
RNF126	cyan	-0.0809412	0.858509	-0.230486	0.069682	-0.133784	0.322509	0.367971	-0.1452	0.252851	0.34549	-0.179706	0.360992	-0.428088	-0.330821
RAD9A	cyan	0.0150391	0.780686	-0.102167	0.274256	0.00246888	0.408471	0.370575	-0.0524252	0.399158	0.656205	-0.149597	0.207345	-0.381872	-0.146815
PPP6R1	cyan	0.284976	0.655846	0.14865	0.427257	0.254571	0.64495	0.569754	0.202561	0.636861	0.664549	0.128394	0.27984	-0.456569	-0.217388
INPP5E	cyan	0.39276	0.734055	0.217853	0.358805	0.345653	0.453621	0.383007	0.282627	0.505033	0.745659	0.194885	0.127678	-0.342091	-0.0525664
ESRP1	cyan	-0.0912441	0.231086	-0.225988	0.248173	-0.397361	0.491471	0.565116	-0.189596	0.375744	0.189435	-0.164972	-0.0476417	-0.157089	-0.0762092
GMEB2	cyan	0.241717	0.742315	0.0149983	0.249609	0.16501	0.5794	0.576121	0.140992	0.58239	0.601738	0.0562926	0.304339	-0.454716	-0.289315
BCL2L12	cyan	0.124101	0.665394	0.00125139	0.322839	0.0368118	0.348579	0.635647	-0.0628723	0.39923	0.357686	-0.139228	0.490735	-0.366934	-0.259601
CFL1	cyan	0.332006	0.65873	0.137325	0.419624	0.0943939	0.558228	0.642427	0.105003	0.531567	0.38657	-0.0423732	0.423184	-0.590685	-0.390362
LPIN3	cyan	-0.0387344	0.684931	-0.203631	0.176416	-0.212846	0.508563	0.349386	-0.0909863	0.390678	0.652435	-0.0429861	-0.0604198	-0.359987	-0.0958453
RTN4R	cyan	0.0208657	0.68686	-0.158963	0.0931644	-0.242048	0.309349	0.309229	-0.0984615	0.127779	0.185565	-0.238921	-0.0123148	-0.285591	-0.201824
NPEPL1	cyan	0.00478607	0.842717	-0.0945233	0.131808	0.0457484	0.239926	0.20479	-0.00379159	0.217337	0.58546	-0.100939	0.139709	-0.342784	-0.0998397
TAPBP	cyan	0.328438	0.704274	0.239227	0.38107	0.258158	0.451367	0.456225	0.0892103	0.440334	0.521473	0.00464668	0.241748	-0.383258	-0.123203
HGS	cyan	0.297887	0.767718	0.0693986	0.3291	0.0868942	0.592525	0.544418	0.152277	0.550831	0.676308	-0.00715579	0.0677126	-0.403423	-0.172404
PKP3	cyan	-0.230794	0.642685	-0.458427	0.0703809	-0.53775	0.314032	0.39219	-0.340919	0.178878	0.133326	-0.372529	0.127015	-0.296306	-0.258141
FHOD1	cyan	0.382968	0.652119	0.257187	0.310638	0.403423	0.494992	0.322885	0.26571	0.486426	0.756246	0.173055	0.270952	-0.50088	-0.133091
MRPL55	cyan	-0.0455972	0.801167	-0.24956	-0.0148094	-0.146016	0.368063	0.27987	-0.136093	0.156043	0.287473	-0.260988	0.362853	-0.450414	-0.326721
PLEKHJ1	cyan	-0.328166	0.685535	-0.363945	-0.0711686	-0.215379	0.184525	0.135971	-0.191155	0.0621067	0.186483	-0.273692	0.223874	-0.204991	-0.0925572
ACD	cyan	0.3294	0.787483	0.132766	0.314971	0.19475	0.443326	0.541458	0.143348	0.518696	0.555044	0.0200403	0.409281	-0.510957	-0.302785
JOSD2	cyan	0.00952401	0.81503	-0.161299	0.0300778	-0.125039	0.126616	0.189781	-0.127386	0.041152	0.203201	-0.253395	0.218409	-0.263189	-0.164127
RDH13	cyan	-0.0773104	0.724447	-0.266073	0.115922	-0.202039	0.478029	0.297293	-0.120966	0.337767	0.525317	-0.137022	0.159279	-0.318544	-0.115475
WDR34	cyan	0.0167392	0.658074	-0.233743	0.118358	-0.274578	0.288711	0.466113	-0.190341	0.171553	0.145104	-0.217924	0.154256	-0.308771	-0.193239
STXBP2	cyan	-0.154305	0.779275	-0.187882	0.156567	-0.25591	0.339983	0.288482	-0.311455	0.148597	0.321878	-0.300004	0.142791	-0.350227	-0.180618
KEAP1	cyan	0.341181	0.615883	0.246316	0.525491	0.252734	0.54143	0.466212	0.220911	0.496723	0.459814	0.267042	0.263475	-0.359306	-0.0454041
PPP2R3B	cyan	0.198939	0.7498	0.0702978	0.22719	0.292457	0.281278	0.335174	0.116094	0.333265	0.588773	0.106171	0.253619	-0.41395	-0.152532
ZNF341	cyan	0.334371	0.667467	0.102354	0.433839	0.127196	0.525878	0.555909	0.141151	0.570923	0.577696	-0.024547	0.25303	-0.449154	-0.237755
MRPL20	cyan	0.11278	0.533082	0.00790752	0.225692	0.0847965	0.234052	0.338961	0.0197957	0.214495	0.172968	0.0229869	0.325835	-0.372976	-0.24166
CC2D1A	cyan	-0.0162926	0.825013	-0.149238	0.198223	-0.0754192	0.380576	0.290979	-0.00346924	0.256495	0.514172	-0.0858476	0.0444742	-0.342757	-0.0652379
ZNF696	cyan	0.238208	0.559822	0.0610067	0.266006	0.189228	0.485452	0.479051	0.218812	0.546633	0.580814	0.133965	0.195446	-0.261453	-0.049573
ACCS	cyan	0.0570576	0.568793	0.000489057	0.144969	0.183842	0.169761	0.057612	0.122957	0.172558	0.60524	0.0134809	-0.0267555	-0.2291	0.0529175
F12	cyan	-0.214259	0.633774	-0.359717	0.0576484	-0.403106	0.320336	0.298382	-0.225875	0.104149	0.114685	-0.261172	0.204579	-0.356433	-0.245289
AGER	cyan	0.109036	0.61609	0.0428254	0.155701	0.350048	0.24425	0.128849	0.0943831	0.317066	0.704277	0.0484475	0.251184	-0.30126	-0.0360471
FBXL8	cyan	-0.15061	0.810941	-0.289723	-0.0180242	-0.218047	0.314143	0.214221	-0.126994	0.156948	0.496806	-0.221728	0.0424373	-0.370183	-0.207685
RELL2	cyan	0.233161	0.756409	0.0491301	0.319293	0.268621	0.421913	0.385492	0.209998	0.360231	0.642397	0.0861938	0.219883	-0.486832	-0.273219
AGAP6	cyan	0.0759817	0.655105	-0.0458625	0.105371	0.220035	0.370923	0.162361	0.134783	0.347342	0.777721	0.0970256	0.209127	-0.355365	-0.0662793
HELZ2	cyan	0.164175	0.728352	0.0934436	0.627396	0.0371125	0.491395	0.540321	0.0110886	0.450968	0.518728	-0.0514953	0.0756521	-0.395077	-0.259537
BRMS1	cyan	0.0874025	0.750074	-0.0336118	0.276031	0.0421868	0.438208	0.45639	-0.0763085	0.348473	0.33265	-0.121529	0.502767	-0.47978	-0.313342
MUS81	cyan	0.244943	0.842386	0.0016865	0.39328	0.136951	0.665546	0.516818	0.174154	0.580856	0.761913	-0.00769739	0.28444	-0.553118	-0.236068
SCRIB	cyan	-0.0607879	0.816893	-0.288948	0.0666725	-0.251706	0.34757	0.453834	-0.139063	0.266136	0.401206	-0.22561	0.0733923	-0.339196	-0.215029
TMEM234	cyan	0.180944	0.695358	-0.00625745	0.267819	-0.00277476	0.395114	0.393957	-0.000671783	0.377829	0.586255	-0.156403	0.109167	-0.480638	-0.192629
ZNF653	cyan	0.136244	0.813668	-0.0433151	0.194348	0.136004	0.46591	0.284813	0.0629297	0.365258	0.540305	0.13336	0.3172	-0.396894	-0.0796741
EXOSC4	cyan	-0.0521975	0.701472	-0.19119	0.0920904	-0.163983	0.180886	0.404578	-0.157946	0.208204	0.13563	-0.165853	0.35455	-0.398335	-0.324006
TSNARE1	cyan	0.0554005	0.698433	-0.10255	0.16867	-0.0205484	0.394451	0.339319	-0.0169984	0.35421	0.529952	-0.0459381	0.217541	-0.308247	-0.118122
CBLC	cyan	-0.265754	0.596254	-0.372897	0.131272	-0.430879	0.303312	0.313963	-0.314368	0.146822	0.18653	-0.276535	0.134392	-0.243489	-0.166848
DVL1	cyan	0.0411755	0.746678	-0.232844	0.0962072	-0.305348	0.219673	0.361407	-0.1325	0.157274	0.277066	-0.244423	-0.00847443	-0.323151	-0.253658
PLEKHN1	cyan	-0.015128	0.705262	-0.225423	0.16665	-0.341306	0.338893	0.376101	-0.242774	0.194846	0.331663	-0.297079	-0.000708355	-0.375079	-0.291022
UBE2M	cyan	0.19063	0.732866	-0.0463612	0.248556	0.0134421	0.435176	0.533319	0.0175943	0.414115	0.371685	-0.0296442	0.498439	-0.528992	-0.344522
U2AF1L4	cyan	0.247896	0.622886	0.191963	0.300627	0.431567	0.316394	0.208322	0.183465	0.358921	0.685276	0.139371	0.327063	-0.413533	-0.166374
PABPC1L	cyan	-0.103193	0.660791	-0.248808	-0.0253565	-0.0775091	0.259678	0.167328	-0.0875018	0.176853	0.592676	-0.185317	0.0265774	-0.24608	-0.0769819
SLC39A4	cyan	-0.0896318	0.599178	-0.323782	-0.0180516	-0.394466	0.219473	0.340765	-0.226532	0.142384	0.132324	-0.316354	0.125254	-0.346497	-0.322447
PICK1	cyan	-0.010098	0.73193	-0.180774	0.0255083	-0.0276844	0.368196	0.26802	-0.0558492	0.202936	0.471428	-0.0304058	0.115581	-0.310519	-0.0640413
AGPAT2	cyan	-0.273777	0.632557	-0.357893	-0.062737	-0.400372	0.173509	0.166093	-0.311177	0.0547836	0.0937631	-0.309729	0.0715966	-0.197621	-0.101297
TICAM1	cyan	0.154801	0.682493	-0.0276809	0.300212	-0.0934868	0.574946	0.335309	-0.0494874	0.307104	0.356978	-0.0588223	0.164167	-0.409454	-0.190659
INO80B	cyan	0.0441676	0.83616	-0.174716	0.138952	0.00552535	0.272685	0.288892	-0.0293543	0.29691	0.560801	-0.159094	0.369643	-0.377212	-0.182649
CRIP1	cyan	0.00223972	0.781203	-0.114272	0.182187	-0.0431114	0.265644	0.279056	-0.0726348	0.2204	0.35226	-0.179063	0.332921	-0.392267	-0.318637
OCEL1	cyan	0.060553	0.720196	-0.123598	0.171923	-0.174737	0.342981	0.280968	-0.0829828	0.173709	0.279545	-0.250576	0.286412	-0.445087	-0.244027
NAP1L4	cyan	0.419484	0.696946	0.176069	0.455491	0.256922	0.547771	0.600908	0.273587	0.628242	0.585843	0.0979622	0.330933	-0.469331	-0.188069
TNFRSF14	cyan	-0.00137405	0.799654	-0.020405	0.247753	0.107029	0.307571	0.243181	-0.015259	0.296915	0.596993	-0.123717	0.135187	-0.410969	-0.151814
C7orf50	cyan	-0.0446027	0.700732	-0.134597	-0.0261945	-0.0491821	0.0662309	0.238025	-0.166355	0.0567645	0.170541	-0.163167	0.259605	-0.307163	-0.206323
DXO	cyan	0.203696	0.628288	0.027641	0.166339	0.24536	0.385163	0.308382	0.14004	0.40769	0.683204	0.110389	0.23921	-0.372412	-0.0829518
BSG	cyan	0.127705	0.699592	-0.072983	0.149092	-0.171401	0.445367	0.382678	-0.0425035	0.287602	0.253479	-0.0771895	0.305958	-0.453147	-0.270797
H2AFX	cyan	-0.0642801	0.78478	-0.230854	0.0745313	-0.172959	0.18844	0.515241	-0.173847	0.195843	0.228143	-0.31267	0.234692	-0.3751	-0.31239
SH3GL1	cyan	0.564783	0.727205	0.232235	0.368408	0.21594	0.515237	0.525276	0.259883	0.531091	0.533187	0.101421	0.312142	-0.539545	-0.253153
NT5C	cyan	-0.0693846	0.783257	-0.261541	0.0193645	-0.17591	0.316351	0.399623	-0.153467	0.262073	0.360396	-0.303429	0.395568	-0.428584	-0.26763
EIF3G	cyan	0.10267	0.650902	-0.0153545	0.10738	0.16793	0.295299	0.183939	0.100419	0.241635	0.318233	-0.0240582	0.660408	-0.350785	-0.213549
AES	cyan	0.0367212	0.710242	-0.0744924	0.166474	0.0861264	0.412316	0.141775	0.0891571	0.303881	0.467834	0.107785	0.364564	-0.389937	-0.0678794
ZNF768	cyan	0.0616962	0.848402	-0.141487	0.239925	-0.157184	0.493402	0.408587	-0.00014678	0.33873	0.416197	-0.113294	0.102261	-0.354666	-0.12529
GPR137	cyan	0.337114	0.735426	0.211426	0.362013	0.255769	0.466094	0.266028	0.163552	0.365132	0.476115	0.109659	0.127618	-0.405509	-0.0793738
FKBP8	cyan	0.324371	0.827149	0.117976	0.257325	0.171338	0.329046	0.320554	0.138793	0.324029	0.452475	0.0823545	0.413009	-0.456894	-0.199315
KCTD13	cyan	0.251551	0.756886	0.129263	0.426023	0.208063	0.653397	0.431459	0.0937036	0.574352	0.77647	0.156516	0.230293	-0.589602	-0.235777
PCSK4	cyan	-0.0170556	0.714678	-0.221038	0.030726	-0.229991	0.31715	0.233486	-0.0991393	0.199714	0.423253	-0.232827	0.0313332	-0.319025	-0.153825
FLYWCH1	cyan	0.324764	0.740066	0.143348	0.26847	0.328423	0.3891	0.202171	0.288757	0.384583	0.659915	0.160295	0.0844898	-0.317336	-0.0729831
KIFC2	cyan	-0.0936006	0.795947	-0.315129	0.0349166	-0.229191	0.285842	0.319977	-0.148265	0.215403	0.537443	-0.238145	0.0394592	-0.3849	-0.222865
PBX4	cyan	0.0906407	0.697048	0.0835355	0.24523	0.239962	0.285562	0.226419	0.0404331	0.30728	0.579655	-0.0779097	0.252215	-0.42796	-0.254003
AGAP9	cyan	8.00655e-05	0.550447	-0.130059	0.0798631	-0.0108948	0.364876	0.167237	-0.00612962	0.286742	0.609338	-0.0485547	0.128612	-0.317032	-0.0411402
GUK1	cyan	0.10955	0.747414	-0.174349	0.130744	-0.200911	0.432039	0.404744	-0.143113	0.225902	0.252748	-0.206291	0.301034	-0.487571	-0.411718
PUF60	cyan	0.268412	0.57472	0.0695328	0.373442	0.0516657	0.511136	0.677267	0.0340117	0.527717	0.318429	0.0703216	0.41562	-0.436373	-0.282519
PGLS	cyan	0.0371352	0.802721	-0.18045	0.00925701	-0.103293	0.190144	0.30475	-0.115082	0.134344	0.257605	-0.198088	0.387249	-0.399942	-0.247258
SH2B1	cyan	0.190284	0.80436	0.0125939	0.248424	0.207616	0.403272	0.328278	0.213644	0.367046	0.741343	0.0357384	0.0837902	-0.400167	-0.0940128
TRMT2A	cyan	0.201868	0.7947	-0.0160755	0.200496	0.173903	0.45905	0.432106	0.0710481	0.444098	0.644376	-0.0181623	0.27431	-0.496249	-0.256418
FBXL6	cyan	-0.0589353	0.785063	-0.253245	0.125374	-0.220236	0.349516	0.44996	-0.158352	0.264363	0.352914	-0.200302	0.252644	-0.464053	-0.322477
ISOC2	cyan	0.0323111	0.733628	-0.120556	0.163695	-0.128929	0.297014	0.41737	-0.136185	0.193672	0.200711	-0.199707	0.372275	-0.43305	-0.307285
HOOK2	cyan	-0.210988	0.709871	-0.361403	0.0255226	-0.290086	0.337543	0.181673	-0.215709	0.174797	0.425766	-0.0809421	0.0222999	-0.204979	0.0182762
POLD4	cyan	-0.0607398	0.821118	-0.213285	0.122503	-0.155006	0.388753	0.351957	-0.152329	0.273612	0.382061	-0.325194	0.303441	-0.394552	-0.290096
CCDC85B	cyan	-0.0430165	0.707364	-0.234558	-0.124763	-0.094206	-0.0152956	0.096095	-0.102858	-0.0245365	0.12925	-0.217977	0.307402	-0.289083	-0.257643
PRMT7	cyan	0.182721	0.823019	0.0301515	0.290468	0.160204	0.57608	0.389888	0.122884	0.461496	0.6351	0.0174594	0.415004	-0.516983	-0.242774
NCLN	cyan	0.0115249	0.801774	-0.151748	0.0697334	-0.0927593	0.289803	0.354628	-0.0198994	0.280037	0.311617	-0.178309	0.298179	-0.36398	-0.30331
AP2S1	cyan	0.343118	0.610399	0.201519	0.284916	0.105619	0.249112	0.467238	0.0427757	0.281086	0.200709	-0.0703256	0.485104	-0.440486	-0.294249
ZNF524	cyan	-0.233291	0.719326	-0.380055	-0.125833	-0.283953	0.121546	0.140495	-0.252801	-0.0430679	0.108201	-0.328316	0.348287	-0.153505	-0.13504
LSM4	cyan	-0.0215639	0.740383	-0.207401	0.202342	-0.210486	0.375933	0.56869	-0.164443	0.287923	0.221348	-0.18465	0.392331	-0.534796	-0.398767
STX10	cyan	0.225836	0.785203	0.0678436	0.309885	0.0548719	0.438863	0.414931	0.0156309	0.369746	0.475572	-0.0940936	0.37674	-0.50123	-0.238388
NMRAL1	cyan	0.0775979	0.734291	-0.143724	0.196634	-0.147071	0.431021	0.389234	-0.115009	0.244512	0.306578	-0.171782	0.362516	-0.405984	-0.223366
C19orf33	cyan	-0.0947459	0.584437	-0.318382	0.129778	-0.400154	0.260521	0.398331	-0.272051	0.145852	0.153441	-0.382052	0.231581	-0.343726	-0.292586
METRNL	cyan	0.341636	0.702144	0.162179	0.21987	0.125648	0.302495	0.335789	0.0899858	0.297154	0.342794	-0.0708059	0.295783	-0.442574	-0.287552
POLL	cyan	0.0382646	0.752379	-0.00078423	0.238767	0.13468	0.437458	0.356071	0.086118	0.420105	0.635895	-0.00571873	0.331624	-0.402692	-0.140067
UBE2J2	cyan	0.266177	0.728417	0.11283	0.209724	0.243339	0.246381	0.24986	0.166874	0.27167	0.429524	0.0541438	0.118655	-0.366689	-0.150729
FBXL12	cyan	0.395529	0.766347	0.16994	0.433185	0.257811	0.600713	0.400566	0.269869	0.565384	0.714711	0.113646	0.316238	-0.530333	-0.179586
MOB2	cyan	0.203542	0.743693	0.0154425	0.200228	0.12629	0.350373	0.273049	0.207946	0.327666	0.384654	-0.0291213	0.354002	-0.406104	-0.227523
ELMO3	cyan	-0.298728	0.64541	-0.444204	0.0193152	-0.482853	0.381245	0.337427	-0.309263	0.181807	0.236137	-0.343367	0.195339	-0.289383	-0.192207
LAMA5	cyan	0.231356	0.737608	-0.0168598	0.240386	-0.0103065	0.374163	0.385273	0.090625	0.332781	0.524152	-0.0385905	0.0268661	-0.250932	-0.0364144
NR2F6	cyan	-0.22347	0.692615	-0.414126	-0.0199467	-0.490809	0.282124	0.284976	-0.305398	0.06796	0.119573	-0.340317	0.150427	-0.303411	-0.257902
RABAC1	cyan	0.143332	0.729425	-0.0709165	0.0916981	-0.0752373	0.169674	0.185497	-0.0281778	0.0706017	0.161303	-0.185628	0.271036	-0.369556	-0.235047
CDK2AP2	cyan	0.0324027	0.671042	-0.140985	0.199749	-0.181649	0.402713	0.481813	-0.144348	0.226603	0.237158	-0.266342	0.275872	-0.381791	-0.244414
INF2	cyan	0.0119651	0.794704	-0.195034	0.18811	-0.250553	0.401036	0.399024	-0.140369	0.317467	0.414331	-0.239204	0.094035	-0.382037	-0.223572
LRFN3	cyan	0.491858	0.665172	0.182766	0.256353	0.188709	0.419888	0.31485	0.276257	0.30881	0.424074	0.217811	0.117959	-0.382627	-0.145012
PAGR1	cyan	0.211497	0.738441	0.0523261	0.270761	0.164992	0.433133	0.297353	0.15767	0.33317	0.508354	0.0752712	0.0543998	-0.283054	0.00270962
C19orf70	cyan	0.0393455	0.653483	-0.124003	0.0814448	-0.099363	0.280515	0.246938	-0.0393932	0.151186	0.137107	-0.114996	0.536428	-0.38603	-0.231687
ZNF513	cyan	0.166464	0.822698	-0.0186836	0.316584	0.117172	0.593856	0.382157	0.135268	0.541716	0.730972	0.0618576	0.178671	-0.459938	-0.142682
TMEM250	cyan	0.361877	0.681522	0.0813247	0.256025	0.105526	0.4971	0.542346	0.183554	0.46564	0.391949	0.0647071	0.225762	-0.388007	-0.21563
CRYGS	cyan	0.124077	0.623618	-0.0235049	0.123985	0.18933	0.197082	0.101782	0.11945	0.288845	0.674504	-0.0101043	0.169725	-0.282813	-0.0547577
HEXDC	cyan	-0.193151	0.632809	-0.165557	-0.0321436	0.0767067	-0.0214522	0.00614485	-0.0716829	0.0564452	0.376951	-0.150614	0.12134	-0.0766188	0.0210853
DPP7	cyan	0.136962	0.742464	0.0176559	0.031105	0.118248	0.213573	0.0933769	-0.0257257	0.12001	0.333731	0.0659063	0.289039	-0.318907	-0.0657566
CLASRP	cyan	0.0238132	0.835693	-0.0969759	0.157607	0.103936	0.380521	0.278796	0.0403159	0.364128	0.689184	-0.0298968	0.283001	-0.404452	-0.168271
NEIL1	cyan	-0.0581397	0.634909	-0.132778	0.0374291	0.107622	0.233274	0.0152754	-0.00355387	0.132599	0.588412	-0.0368223	0.0804184	-0.166926	0.0936444
EGFL8	cyan	0.220959	0.618315	0.0498953	0.105561	0.228766	0.298692	0.157589	0.223963	0.37186	0.739494	0.0997846	0.0580765	-0.249217	0.0576702
DRD4	cyan	0.127687	0.783902	-0.144968	0.0414641	-0.12728	0.277258	0.18842	-0.0865536	0.222344	0.441082	-0.190693	0.180685	-0.397088	-0.226165
SNX21	cyan	0.497404	0.69841	0.201779	0.326029	0.219532	0.471834	0.345637	0.304983	0.460264	0.559255	0.165313	0.331942	-0.51223	-0.222229
NDUFS6	cyan	-0.0858907	0.583466	-0.218225	-0.0129123	-0.168606	0.250127	0.39285	-0.122911	0.136545	0.051748	-0.213019	0.464801	-0.39948	-0.342527
GABBR1	cyan	0.344729	0.552219	0.151756	0.162132	0.356039	0.351012	0.142911	0.325305	0.370915	0.758787	0.207891	0.0465424	-0.34133	-0.0156428
ARFRP1	cyan	0.216798	0.840595	0.0362079	0.229164	0.0642135	0.426223	0.462641	0.0213634	0.352021	0.437912	-0.0937286	0.378008	-0.511181	-0.364434
SBNO2	cyan	0.343304	0.771647	0.117277	0.352877	0.111491	0.449732	0.394353	0.0699491	0.446195	0.600654	-0.0585528	0.130593	-0.437279	-0.21728
CHMP6	cyan	0.422143	0.632596	0.291058	0.282371	0.31443	0.293991	0.301266	0.249886	0.346808	0.385079	0.0837768	0.277355	-0.303868	-0.0522711
RELA	cyan	0.384245	0.672658	0.104675	0.469862	0.107633	0.71765	0.546785	0.194995	0.582848	0.643177	0.00316708	0.232581	-0.531695	-0.247054
MIIP	cyan	0.240489	0.772394	0.129725	0.218839	0.21001	0.165454	0.26955	0.0467209	0.215713	0.424066	-0.056941	0.302996	-0.433634	-0.296842
MICALL2	cyan	-0.119349	0.857509	-0.292184	0.0407762	-0.260755	0.354696	0.266078	-0.17577	0.200188	0.476031	-0.282251	0.0374372	-0.416513	-0.199129
SLC9A3R2	cyan	0.0911191	0.740752	-0.177153	0.0214343	-0.172963	0.259075	0.217169	-0.0526723	0.127357	0.271488	-0.200679	0.139195	-0.380354	-0.187331
PPP1R37	cyan	0.0712121	0.802325	-0.0971233	0.211501	-0.0982441	0.434949	0.355435	-0.0655362	0.352932	0.458825	-0.0404068	0.136219	-0.350778	-0.134121
PHRF1	cyan	0.272318	0.734224	0.0927523	0.347998	0.201079	0.519983	0.402282	0.203152	0.532226	0.626103	0.0405776	0.0514449	-0.381052	-0.147989
DGKZ	cyan	0.280361	0.810499	0.153837	0.318055	0.332554	0.448927	0.427958	0.22309	0.522381	0.657367	0.157071	0.272801	-0.416383	-0.187664
ACAP3	cyan	0.226752	0.786223	0.0147979	0.150869	0.103908	0.254954	0.304002	0.135816	0.306998	0.559348	0.117436	0.0250422	-0.360659	-0.137345
BBC3	cyan	-0.0884793	0.748326	-0.268997	0.130119	-0.319747	0.362959	0.32341	-0.2261	0.141311	0.239358	-0.328649	0.219154	-0.34371	-0.285406
LRRC14	cyan	0.264299	0.793895	0.0623448	0.348734	0.197173	0.5203	0.530271	0.165376	0.532219	0.726178	0.109791	0.258605	-0.445448	-0.184716
NUBP2	cyan	0.0305702	0.829057	-0.160958	0.0385862	-0.0488122	0.191095	0.263429	-0.0340371	0.135781	0.302781	-0.204724	0.223229	-0.322452	-0.215309
SHARPIN	cyan	0.0924435	0.777458	-0.167504	0.190884	-0.185229	0.385155	0.546307	-0.124424	0.35059	0.355829	-0.17554	0.357349	-0.471851	-0.32119
CRTC1	cyan	0.338516	0.656935	0.238235	0.234442	0.48369	0.407139	0.122395	0.317441	0.413356	0.717132	0.415986	0.220379	-0.282338	0.100256
RASSF7	cyan	-0.301318	0.746428	-0.491394	-0.0600604	-0.475683	0.185122	0.169363	-0.365611	0.0391077	0.215178	-0.416297	0.055869	-0.236362	-0.133369
ERF	cyan	0.286984	0.789508	0.118098	0.406183	0.179813	0.499335	0.361381	0.142271	0.42211	0.582379	0.0171263	0.229329	-0.362282	-0.124233
MTG1	cyan	-0.0684554	0.658926	-0.106449	0.0735233	0.12489	0.356051	0.13831	0.056411	0.260198	0.624864	-0.00635279	0.103098	-0.27711	-0.0482612
WDR90	cyan	-0.0196551	0.809233	-0.249438	0.112952	-0.198267	0.409476	0.337016	-0.0629095	0.285241	0.592983	-0.201621	-0.00140523	-0.337493	-0.127192
LRSAM1	cyan	0.324154	0.791892	0.177	0.349764	0.285081	0.488533	0.375272	0.287218	0.453513	0.653217	0.179195	0.18351	-0.42829	-0.114136
ULK3	cyan	0.0859276	0.753824	-0.0332951	0.236174	0.142217	0.483855	0.216643	0.100784	0.34072	0.695254	0.0426277	0.133026	-0.346031	-0.041052
NOSIP	cyan	-0.0674902	0.655158	-0.122897	0.0883725	0.0135036	0.070537	0.171238	-0.160329	0.129337	0.168283	-0.212705	0.523196	-0.203534	-0.239607
RABEP2	cyan	0.0326408	0.839382	-0.120214	0.0670634	0.114221	0.277554	0.195874	0.0139536	0.216921	0.466104	-0.11993	0.23399	-0.379959	-0.212967
UCN	cyan	-0.0544852	0.791401	-0.224453	0.0377697	-0.0882477	0.251012	0.274291	-0.122182	0.217929	0.453367	-0.192945	0.226921	-0.39135	-0.194946
RAB11B	cyan	0.186177	0.824313	-0.0036437	0.118594	0.0358629	0.329944	0.291186	0.0576258	0.220354	0.387081	-0.0529996	0.212384	-0.326976	-0.0980114
CAMSAP3	cyan	-0.363471	0.601993	-0.453252	-0.0503416	-0.482303	0.273116	0.159772	-0.331763	0.0464561	0.194108	-0.213806	-0.132446	-0.115227	0.0812354
TMEM160	cyan	-0.0857271	0.597809	-0.164162	-0.0495367	-0.129555	0.00332713	0.147297	-0.161138	-0.0282537	0.0451827	-0.2389	0.453118	-0.272486	-0.226172
RNPEPL1	cyan	-0.000334492	0.805665	-0.179619	0.0586223	-0.13442	0.371504	0.316932	-0.0548029	0.194691	0.368961	-0.220877	0.141859	-0.334042	-0.185554
SMARCA4	cyan	0.26398	0.611418	0.141877	0.359014	0.174599	0.546302	0.458224	0.174315	0.472424	0.519043	0.167972	0.258454	-0.350461	-0.0755987
CHPF	cyan	0.473221	0.619761	0.1236	0.159263	-0.0259943	0.256759	0.310064	0.080992	0.170278	0.176751	-0.115914	0.0480572	-0.377196	-0.27911
XRCC3	cyan	0.0622542	0.852479	-0.135203	0.160857	0.011815	0.359366	0.432431	-0.0210802	0.401248	0.67361	-0.119885	0.18498	-0.423701	-0.244099
AGRN	cyan	0.189994	0.655067	-0.0433454	0.202179	-0.161443	0.241513	0.367101	-0.0843746	0.177319	0.297538	-0.143004	-0.0833774	-0.16433	0.0116913
ACOT8	cyan	0.0979144	0.784628	-0.0630201	0.322628	-0.0224782	0.475875	0.565508	-0.0205251	0.499625	0.467317	-0.0835196	0.348212	-0.477713	-0.317622
RBM5	cyan	0.286865	0.54888	0.212821	0.233086	0.479591	0.372649	0.198694	0.353483	0.522512	0.873701	0.261066	0.176581	-0.262599	0.075117
ZNF205	cyan	0.0198036	0.814225	-0.214831	0.0760314	-0.240107	0.264357	0.230666	-0.083685	0.110753	0.284589	-0.201155	0.0356686	-0.220006	-0.082357
HSF4	cyan	-0.22101	0.649278	-0.33122	-0.0665877	-0.262547	0.239272	0.150274	-0.173679	0.130113	0.485593	-0.163295	-0.00949362	-0.345698	-0.193244
CPTP	cyan	-0.00355861	0.716059	-0.153964	0.114839	-0.192141	0.103005	0.286311	-0.14361	0.0621938	0.166631	-0.247185	-0.0129783	-0.253254	-0.176501
AIP	cyan	0.363776	0.749207	0.203673	0.372053	0.315834	0.489664	0.3948	0.161412	0.452821	0.512361	0.0484646	0.630708	-0.471397	-0.213917
PTDSS2	cyan	0.405027	0.66184	0.129425	0.193702	0.183718	0.155073	0.343212	0.190032	0.336646	0.360123	0.0680286	0.247892	-0.321224	-0.142749
MRNIP	cyan	0.160774	0.635902	0.0570704	0.238213	0.300948	0.48798	0.20591	0.188034	0.428658	0.829811	0.113284	0.170742	-0.340194	-0.0283558
ANXA11	cyan	0.209113	0.643731	0.0271066	0.364101	-0.0422698	0.540746	0.491525	0.063411	0.448292	0.36756	-0.0379302	0.378616	-0.43707	-0.163214
AXIN1	cyan	0.0841021	0.816617	-0.134547	0.234081	-0.0416119	0.545004	0.418096	0.0540572	0.429323	0.549204	-0.14277	0.179017	-0.453107	-0.270855
ZNF414	cyan	0.060572	0.816721	-0.0851061	0.0422346	0.101368	0.210113	0.146931	0.0326138	0.170519	0.390612	0.00152298	0.317986	-0.316387	-0.1011
RTEL1-TNFRSF6B	cyan	0.214103	0.721959	0.0664109	0.322492	0.0364032	0.436953	0.397757	0.0425379	0.379753	0.625457	-0.0896478	0.0583672	-0.40728	-0.23324
ABCA7	cyan	0.059721	0.764293	-0.0185404	0.190742	0.147589	0.266145	0.225546	-0.0417851	0.247313	0.564226	-0.0583207	0.194204	-0.434885	-0.251713
PERM1	cyan	-0.0363611	0.696346	-0.236637	0.114632	-0.333371	0.250113	0.316575	-0.27626	0.12047	0.257767	-0.31951	0.0816691	-0.386601	-0.321336
C6orf226	cyan	0.098275	0.631842	-0.0298808	-0.0154308	0.149042	0.0238613	0.104956	0.0503315	-0.0251826	0.196859	-0.039877	0.250945	-0.179972	-0.0443225
ABHD17A	cyan	0.0855764	0.853601	-0.051614	0.0376768	0.173864	0.24886	0.142693	0.0934246	0.221846	0.53166	-0.0488623	0.287744	-0.395806	-0.183155
C4orf48	cyan	-0.198306	0.669687	-0.325621	-0.145304	-0.27442	0.00117807	0.107233	-0.266518	-0.105012	0.0559889	-0.306336	0.123932	-0.258756	-0.208097
PACS2	cyan	0.306272	0.764661	0.0836329	0.188169	0.153199	0.369936	0.303547	0.20877	0.385505	0.644784	0.139985	0.126091	-0.297681	-0.0337265
KDM4B	cyan	0.430328	0.723662	0.184601	0.314359	0.33745	0.551881	0.471928	0.297447	0.580492	0.763223	0.179801	0.19674	-0.451536	-0.148361
RARA	cyan	0.564436	0.632626	0.339316	0.390606	0.391985	0.502672	0.33324	0.345856	0.521231	0.604603	0.255083	0.272991	-0.4246	-0.0522513
PUSL1	cyan	0.0564949	0.648212	-0.149459	0.0590147	-0.176632	0.115307	0.362472	-0.169844	0.134041	0.161007	-0.217069	0.129275	-0.343315	-0.319202
HIGD2A	cyan	0.0343914	0.658313	-0.0397625	0.17966	0.0711989	0.373193	0.287096	0.0760186	0.246687	0.308479	-0.114409	0.460966	-0.405529	-0.213526
ALS2CL	cyan	-0.0759467	0.692269	-0.266634	0.121338	-0.253531	0.329063	0.305281	-0.172009	0.278134	0.511707	-0.218028	0.0423477	-0.299331	-0.0938996
TELO2	cyan	-0.0384364	0.892124	-0.189775	0.0729849	-0.066061	0.288329	0.281998	-0.0505846	0.216824	0.499294	-0.207683	0.172489	-0.3628	-0.224388
PPAN	cyan	-0.0332498	0.748909	-0.0812925	0.131351	0.147077	0.200099	0.227335	-0.0189918	0.246518	0.377685	0.00107775	0.43808	-0.391271	-0.262716
RIN1	cyan	-0.0624651	0.776331	-0.310318	0.0817571	-0.255687	0.454032	0.320075	-0.10267	0.298049	0.395284	-0.199477	0.272109	-0.470542	-0.316991
CROCC	cyan	0.313599	0.754032	0.0917167	0.129798	0.243773	0.155832	0.0723309	0.184187	0.164361	0.45679	0.0304279	0.109836	-0.193453	0.0106433
SARS2	cyan	0.154302	0.729965	-0.0455712	0.235944	0.0972335	0.309114	0.441173	0.0462064	0.393282	0.549958	-0.00861714	0.271982	-0.353713	-0.138082
GNA11	cyan	0.198833	0.678239	0.00927878	0.253722	0.0372236	0.493487	0.292733	0.241984	0.427952	0.479079	0.156695	-0.0174122	-0.303845	-0.0206365
ITGB4	cyan	0.113836	0.57074	-0.13619	0.234158	-0.259116	0.463717	0.593343	-0.0449143	0.366743	0.326494	-0.197898	0.0637565	-0.31599	-0.219856
CHTF18	cyan	-0.0777264	0.788417	-0.276677	-0.00638177	-0.157224	0.239763	0.405746	-0.135543	0.197839	0.410091	-0.277958	0.136266	-0.374788	-0.271462
LCAT	cyan	0.290165	0.750256	0.060972	0.207386	0.187938	0.312149	0.213555	0.186318	0.339602	0.695399	0.0298413	0.134025	-0.349481	-0.0957957
BCKDK	cyan	0.390854	0.713994	0.229885	0.277106	0.141246	0.309422	0.43089	0.155346	0.383058	0.420492	-0.0215334	0.16402	-0.361462	-0.11969
CAPN10	cyan	0.0822303	0.87836	-0.0941578	0.19104	0.0390899	0.473787	0.307785	0.0443398	0.355514	0.66637	-0.116639	0.146457	-0.422326	-0.18157
EVI5L	cyan	0.328805	0.732625	0.125418	0.325521	0.137069	0.473984	0.356803	0.25341	0.434199	0.522755	0.135946	0.197311	-0.424861	-0.167972
CEP131	cyan	0.16456	0.789517	-0.0603614	0.0777851	0.079879	0.237238	0.403669	0.0454278	0.265242	0.446485	-0.0913564	0.19886	-0.324097	-0.213646
ATG4D	cyan	-0.00756642	0.75391	-0.109201	0.209054	-0.00419563	0.433761	0.295341	0.0355144	0.335934	0.435086	-0.0127899	0.141212	-0.383321	-0.1686
ADCK5	cyan	-0.0889767	0.86024	-0.299823	0.0482693	-0.211742	0.272586	0.345198	-0.145764	0.243143	0.428409	-0.269268	0.212357	-0.398386	-0.279897
SELENOH	cyan	-0.0165336	0.864169	-0.182994	0.0714488	-0.0755734	0.329394	0.36839	-0.133536	0.235539	0.331907	-0.247268	0.419787	-0.400673	-0.265351
TEDC1	cyan	-0.0394407	0.872608	-0.177577	0.108169	-0.0988503	0.219611	0.398859	-0.138763	0.225104	0.353366	-0.190183	0.219402	-0.404531	-0.276026
TSTA3	cyan	-0.212699	0.543181	-0.342024	0.0656346	-0.404484	0.386768	0.383467	-0.273642	0.175298	0.146298	-0.264859	0.215305	-0.378025	-0.319644
SAC3D1	cyan	0.0362982	0.682191	-0.213755	0.0349207	-0.17872	0.160392	0.428606	-0.0759562	0.104711	0.117384	-0.230449	0.259071	-0.325895	-0.275594
CYTH2	cyan	0.132538	0.730433	-0.081522	0.275161	-0.0934939	0.594831	0.400687	-0.0642683	0.431098	0.581146	-0.0633764	0.250415	-0.346188	-0.0541074
SELENOO	cyan	0.00544719	0.79444	-0.0937671	-0.01959	0.0981907	0.16051	0.160633	0.0347524	0.158739	0.44907	-0.117471	0.199471	-0.290751	-0.121151
MROH6	cyan	0.0517771	0.642174	-0.262107	0.142889	-0.341938	0.311156	0.470925	-0.227873	0.213873	0.263273	-0.32562	0.0967958	-0.421251	-0.371415
CSAD	cyan	0.0836898	0.635361	-0.0436345	0.0734249	0.17622	0.336836	0.104578	0.128183	0.377947	0.768367	0.056481	0.0888689	-0.277734	0.0113282
FAAP100	cyan	0.359455	0.801617	0.120881	0.188745	0.225291	0.336471	0.368662	0.193724	0.389439	0.583345	-0.00399174	0.193438	-0.387562	-0.169777
FLYWCH2	cyan	0.289159	0.700412	0.120903	0.169377	0.183883	0.1978	0.207008	0.184235	0.291482	0.314727	0.0339046	0.201688	-0.325042	-0.081345
ALDH16A1	cyan	-0.027535	0.777793	-0.0860554	0.101269	0.119961	0.209845	0.233614	-0.0185506	0.202223	0.379324	-0.0925127	0.326959	-0.27306	-0.131477
NDUFB10	cyan	0.0342737	0.561931	-0.135242	0.121176	-0.129128	0.247661	0.307785	-0.0402333	0.110241	0.0788819	-0.210877	0.426699	-0.360304	-0.260732
ARL2	cyan	0.304847	0.69067	0.0934766	0.126496	0.147466	0.177229	0.115368	0.153063	0.150773	0.246524	0.00963583	0.326379	-0.310505	-0.168663
DNM2	cyan	0.135376	0.632654	0.0251754	0.40651	-0.04037	0.594914	0.437116	0.0385088	0.447271	0.579933	-0.0525824	0.069571	-0.4158	-0.164546
KLC2	cyan	0.454575	0.649662	0.200093	0.441301	0.2503	0.571072	0.51284	0.315463	0.583325	0.619255	0.37451	0.155641	-0.511283	-0.148023
NME3	cyan	-0.11179	0.780102	-0.281271	-0.0788174	-0.181566	0.0438297	0.102325	-0.171471	-0.0401801	0.212369	-0.28497	0.175498	-0.292348	-0.183083
VMP1	cyan	0.176529	0.647107	-0.0705786	0.210996	0.0108717	0.397685	0.279647	0.0210343	0.356529	0.633208	-0.0875101	0.208021	-0.406202	-0.138036
SF3A2	cyan	0.0595504	0.89699	-0.145728	0.136338	-0.0535707	0.381892	0.399331	-0.0410742	0.326486	0.49883	-0.219653	0.334216	-0.475755	-0.28928
PRR14	cyan	0.224296	0.898106	0.058932	0.323291	0.192448	0.46836	0.368432	0.138922	0.405402	0.640358	-0.0122247	0.281028	-0.487089	-0.203863
CARS2	cyan	0.169618	0.792916	-0.00101807	0.192249	0.138107	0.488943	0.430485	0.0816893	0.384188	0.591004	0.0417562	0.391513	-0.457754	-0.213123
CHKB-CPT1B	cyan	0.238103	0.602828	0.108154	0.343141	0.227645	0.500292	0.307667	0.15529	0.464792	0.817818	0.0582796	0.00474627	-0.33691	0.024675
WDR18	cyan	0.049906	0.770845	-0.181388	0.0737045	-0.112179	0.255661	0.361335	-0.0394384	0.235477	0.2564	-0.116676	0.317911	-0.358148	-0.243357
CHMP4B	cyan	0.177638	0.777884	-0.0762358	0.317703	-0.078888	0.546057	0.604758	0.0198266	0.465423	0.432344	-0.102858	0.370042	-0.521394	-0.313876
NDUFV1	cyan	0.0120805	0.813177	-0.0992951	0.138995	0.0165638	0.34984	0.465542	0.0659933	0.313321	0.393864	-0.0937827	0.452414	-0.437036	-0.249964
MZT2B	cyan	-0.1919	0.714012	-0.328191	-0.183434	-0.24338	-0.0463082	0.0908231	-0.222786	-0.0861981	0.0832819	-0.35314	0.134082	-0.186579	-0.190643
RAB40C	cyan	-0.123952	0.668566	-0.324364	-0.0270226	-0.303616	0.29757	0.13072	-0.121294	0.0806535	0.24786	-0.285531	-0.0250814	-0.181961	-0.154128
ANKRD13D	cyan	0.254213	0.8512	0.0500879	0.265062	0.181247	0.426703	0.418394	0.0606905	0.414122	0.67827	-0.0166633	0.293322	-0.445959	-0.208449
FAM129B	cyan	0.198374	0.530217	-0.0826902	0.161565	-0.191298	0.421304	0.468348	-0.0558486	0.324609	0.246069	0.0224992	0.0557095	-0.149255	0.0330328
FRS3	cyan	0.349923	0.734375	0.175564	0.303091	0.248314	0.475472	0.358359	0.182472	0.443191	0.669099	0.136046	0.222069	-0.33948	-0.0301366
OAZ1	cyan	0.312009	0.660323	0.269465	0.308695	0.333383	0.301074	0.327105	0.148726	0.40386	0.374559	0.0821061	0.535991	-0.48664	-0.268448
ANO9	cyan	-0.230127	0.763438	-0.324556	0.0448267	-0.135814	0.244522	0.204178	-0.150354	0.179212	0.517034	-0.312205	0.145107	-0.376028	-0.251086
MIB2	cyan	0.102295	0.845776	-0.0876712	0.0923586	0.00358113	0.192429	0.190034	0.0342917	0.15926	0.473117	-0.10949	0.0692058	-0.347447	-0.189001
PITX1	cyan	-0.154693	0.603931	-0.318638	0.086505	-0.457005	0.280657	0.341029	-0.268422	0.103642	0.109606	-0.357261	0.0884939	-0.33093	-0.297126
RTL8A	cyan	0.298728	0.709612	0.0175648	0.298571	-0.0632929	0.492805	0.48058	0.0293115	0.354064	0.366833	-0.0220883	0.263029	-0.485594	-0.207824
EMC9	cyan	-0.0241616	0.71309	-0.116919	0.310668	-0.0643595	0.266145	0.486514	-0.113917	0.350832	0.350468	-0.124305	0.401666	-0.445833	-0.293971
HAGHL	cyan	0.00237088	0.708285	-0.181156	0.113496	-0.180119	0.228146	0.279968	-0.11897	0.0908679	0.257881	-0.259238	0.293123	-0.49997	-0.396672
CENPT	cyan	0.132435	0.77462	-0.0117764	0.13196	0.194729	0.304293	0.266019	0.131208	0.370215	0.746004	-0.0130696	0.199889	-0.402057	-0.173714
PPP4C	cyan	0.147408	0.747176	-0.0261653	0.363347	-0.0782153	0.466302	0.590914	-0.0761214	0.419894	0.328292	-0.182038	0.408646	-0.505256	-0.37902
DECR2	cyan	-0.19393	0.654911	-0.315563	0.056946	-0.283928	0.318296	0.150968	-0.221281	0.0837809	0.259357	-0.274774	0.12874	-0.251162	-0.127181
NR1H2	cyan	0.329117	0.819964	0.171354	0.359907	0.200075	0.448762	0.430383	0.184901	0.463937	0.52597	-0.0246641	0.330345	-0.4176	-0.199185
ZNF837	cyan	0.0533919	0.709017	-0.058485	0.073013	0.117503	0.15463	0.157322	0.0243342	0.114624	0.349196	0.0056953	0.132561	-0.135022	0.0881836
NOL12	cyan	0.0252181	0.723473	-0.132281	0.0325573	0.0883337	0.390523	0.220576	0.0609639	0.291461	0.631962	-0.0132098	0.214162	-0.385685	-0.132344
ALKBH4	cyan	0.2469	0.680325	0.10051	0.278986	0.266419	0.374851	0.38825	0.228248	0.422536	0.523613	0.133887	0.276644	-0.325947	-0.0632749
AGAP3	cyan	0.25839	0.737851	0.0906405	0.2957	0.0395473	0.388869	0.485107	0.081511	0.407603	0.47429	0.0160263	0.148401	-0.496135	-0.345484
CTTN	cyan	0.296958	0.633267	-0.039263	0.363189	-0.133506	0.653667	0.565509	0.0753955	0.499885	0.535468	-0.0410974	0.0501486	-0.419563	-0.147101
YJU2	cyan	0.0644907	0.611713	0.053677	0.176994	0.224185	0.30212	0.11595	0.108515	0.275764	0.346811	0.120132	0.461205	-0.188461	0.030587
ZNF219	cyan	-0.085647	0.705853	-0.202547	-0.0472951	-0.0552748	0.186065	0.0359552	0.0823952	0.134689	0.354216	-0.0805543	0.0927493	-0.146271	0.0641083
ANAPC2	cyan	0.244851	0.774616	0.120164	0.244468	0.348734	0.42856	0.300265	0.232648	0.442264	0.699227	0.158839	0.192097	-0.353892	-0.0418295
GNRH1	cyan	0.0759224	0.696965	-0.0607443	0.169471	0.116502	0.28644	0.21601	0.041628	0.323619	0.691652	-0.0557177	0.164584	-0.341845	-0.0885016
ENOSF1	cyan	0.0348153	0.501937	-0.0649348	0.161608	0.0497461	0.421624	0.221109	0.151002	0.355337	0.695815	0.0788895	-0.0826695	-0.276532	0.0503993
FBXW5	cyan	0.0949581	0.803559	-0.0834914	0.0775507	-0.0381604	0.29343	0.334838	0.0335179	0.244422	0.317728	-0.147208	0.119096	-0.311172	-0.203262
KLHDC4	cyan	0.0406362	0.786687	-0.0576384	0.149851	0.171993	0.38906	0.357251	0.0781121	0.444436	0.638907	0.00454024	0.394683	-0.391849	-0.166045
TOMM40	cyan	0.191312	0.606486	0.0923573	0.411009	0.0607748	0.495711	0.678739	0.0455401	0.521217	0.365813	0.0677749	0.402739	-0.485293	-0.344792
CTBP1	cyan	0.138015	0.771823	-0.0048413	0.270894	0.102668	0.426043	0.396962	0.0331855	0.310722	0.464196	0.0337329	0.10123	-0.40903	-0.195161
EHBP1L1	cyan	0.322289	0.782282	0.0853316	0.337308	0.142832	0.609653	0.430561	0.265856	0.502524	0.71811	-0.0188135	0.215088	-0.532364	-0.267873
POLD1	cyan	0.205356	0.803696	0.103956	0.331147	0.15186	0.371395	0.632769	0.0737303	0.442946	0.552759	-0.046539	0.301845	-0.371136	-0.219846
DOCK6	cyan	0.296398	0.746984	0.0631376	0.322104	0.0676368	0.601219	0.391258	0.174201	0.513781	0.686143	0.105083	0.148043	-0.441518	-0.103479
TOP1MT	cyan	-0.0817455	0.535522	-0.22785	0.0774964	-0.158377	0.422053	0.440949	-0.0692244	0.352733	0.316658	-0.13798	0.553812	-0.32421	-0.228931
MRPL52	cyan	-0.174168	0.668007	-0.290915	0.0565789	-0.266157	0.274199	0.420822	-0.228861	0.224662	0.158479	-0.272004	0.4545	-0.420433	-0.332119
ZNHIT1	cyan	-0.0691543	0.800506	-0.250003	0.05486	-0.168415	0.276131	0.323973	-0.13251	0.188546	0.298666	-0.222648	0.312041	-0.44528	-0.256433
ANKZF1	cyan	0.00383784	0.740527	-0.147572	0.153386	0.0378926	0.537347	0.409424	-0.00644615	0.440689	0.724886	-0.106921	0.250413	-0.474361	-0.23361
TIMM44	cyan	0.20197	0.779213	0.0333118	0.267991	0.136362	0.487495	0.451282	0.19878	0.482411	0.576055	-0.0215757	0.327653	-0.499561	-0.259792
CDK3	cyan	0.279321	0.601593	0.122166	0.268584	0.24052	0.437629	0.337938	0.219025	0.49243	0.818645	0.0829679	0.0577068	-0.339716	-0.0432985
DDX39B	cyan	0.138736	0.550426	-0.00453471	0.100017	0.251665	0.407846	0.208856	0.168663	0.390166	0.787695	0.0886844	0.0843195	-0.326999	-0.0437301
SCAF1	cyan	0.160697	0.891446	-0.0603973	0.262499	-0.0244407	0.47374	0.480891	-0.0111358	0.391166	0.517351	-0.0798118	0.26078	-0.396781	-0.204569
TSPO	cyan	-0.0675256	0.725218	-0.288535	-0.0123268	-0.321417	0.189974	0.277366	-0.232359	0.0236673	0.129158	-0.355196	0.138778	-0.341201	-0.255236
BIN3	cyan	0.086949	0.626313	0.0116954	0.251814	0.145168	0.568447	0.336276	0.141054	0.513389	0.624403	0.103786	0.168332	-0.37196	-0.123471
SRRT	cyan	0.16103	0.806343	0.0455861	0.368536	0.26918	0.626295	0.534561	0.18066	0.602414	0.815971	0.120439	0.279371	-0.500233	-0.159391
C19orf66	cyan	0.379396	0.670453	0.306194	0.677416	0.332448	0.419476	0.3107	0.162162	0.425793	0.61681	0.127088	0.203445	-0.408711	-0.0981119
ARHGAP33	cyan	0.136705	0.705994	-0.0248102	0.165496	0.126959	0.385049	0.310014	0.103217	0.312218	0.719617	0.0492133	0.024259	-0.335134	-0.107812
AP5Z1	cyan	0.149837	0.881784	-3.48836e-05	0.183132	0.137677	0.368543	0.371173	0.0792014	0.37356	0.557581	-0.0780072	0.207577	-0.452686	-0.252402
ROMO1	cyan	-0.124357	0.672971	-0.280469	-0.0163589	-0.293272	0.191248	0.361746	-0.273178	0.119364	0.0402785	-0.32758	0.438914	-0.365443	-0.321947
CHMP4A	cyan	0.218204	0.661896	0.198945	0.387725	0.35582	0.382036	0.26683	0.133376	0.478518	0.708166	0.091577	0.375853	-0.408721	-0.105434
HSPBP1	cyan	-0.0342607	0.796965	-0.240863	0.0759978	-0.195072	0.31466	0.436267	-0.14883	0.242214	0.240913	-0.224639	0.423311	-0.368682	-0.282681
PTK6	cyan	-0.180094	0.61519	-0.331452	0.158289	-0.459131	0.422445	0.505217	-0.276422	0.277588	0.27604	-0.377983	0.116818	-0.396443	-0.342953
HYPK	cyan	0.246759	0.567753	0.112558	0.303483	0.272873	0.524362	0.35472	0.202663	0.494177	0.81127	0.0635316	0.129199	-0.394568	-0.101938
AJM1	cyan	-0.0213951	0.736086	-0.229535	0.00539375	-0.20638	0.361165	0.276421	-0.0364678	0.191921	0.412356	-0.0270902	-0.00838556	-0.372802	-0.14538
RPUSD1	cyan	0.0432511	0.760174	-0.114788	0.126855	-0.0125119	0.222159	0.317612	0.012311	0.170932	0.294318	-0.154953	0.171544	-0.339139	-0.231527
RHOG	cyan	0.4787	0.602089	0.4786	0.481167	0.527952	0.341755	0.306804	0.276933	0.437249	0.445994	0.142089	0.450025	-0.423158	-0.179186
LIG1	cyan	0.158318	0.599118	0.0581782	0.360954	0.211941	0.505012	0.728829	0.0868974	0.537625	0.587074	0.0362803	0.369252	-0.360453	-0.174136
CBX4	cyan	0.156505	0.778981	0.0625142	0.406365	0.0423433	0.558267	0.498413	0.00568727	0.491463	0.528261	-0.0556235	0.188258	-0.431636	-0.186796
ATG16L2	cyan	0.314653	0.606577	0.275278	0.245084	0.481508	0.232806	0.152085	0.266135	0.304942	0.744198	0.123435	0.0937755	-0.35135	-0.0510431
MXD3	cyan	-0.0920988	0.829855	-0.263659	0.064092	-0.130423	0.245015	0.393944	-0.131423	0.182454	0.453496	-0.298199	0.19228	-0.419617	-0.28332
CCHCR1	cyan	-0.100853	0.721818	-0.289313	-0.033062	-0.184716	0.370924	0.311775	-0.121966	0.217309	0.46206	-0.249154	0.173365	-0.328114	-0.134065
EVA1B	cyan	0.317991	0.676769	0.0415393	0.0251131	0.0646722	0.078714	0.115943	0.0451636	0.0209237	0.214907	-0.141879	0.205639	-0.351034	-0.213453
DHX34	cyan	0.0658591	0.812658	-0.0679007	0.220815	0.072705	0.4748	0.392857	0.0245794	0.427123	0.675468	-0.093942	0.287326	-0.38738	-0.156851
IRF2BP1	cyan	0.084815	0.69088	0.000721146	0.140734	0.143138	0.306327	0.0706383	0.125558	0.198882	0.379478	0.132051	0.132842	-0.193184	0.051553
RFNG	cyan	0.265333	0.793594	0.00220844	0.10249	0.0331697	0.190029	0.319819	0.0612263	0.230366	0.424905	-0.132504	0.198697	-0.40893	-0.248991
PRR22	cyan	-0.184946	0.662717	-0.220597	0.0371414	-0.0311973	0.195445	0.0760815	-0.0817095	0.161561	0.389262	-0.131387	0.248087	-0.255838	-0.0785572
PIN1	cyan	0.279676	0.759291	0.12545	0.307055	0.21991	0.368146	0.311794	0.176146	0.321012	0.394126	0.174353	0.436596	-0.466379	-0.209635
ADAMTSL5	cyan	0.0426784	0.67123	-0.212401	0.111979	-0.281204	0.422338	0.375003	-0.0491274	0.300334	0.382446	-0.238034	0.164136	-0.440942	-0.323672
YIF1A	cyan	0.173807	0.698913	-0.101503	0.195068	-0.187051	0.360045	0.452088	-0.0502839	0.196218	0.151605	-0.160052	0.240762	-0.488054	-0.391658
ZNF688	cyan	0.0679414	0.758957	-0.010501	0.15534	0.147968	0.158978	0.177807	0.0373098	0.14491	0.320396	-0.0612963	0.312198	-0.349023	-0.17858
LY6E	cyan	0.166033	0.573211	0.0921538	0.532938	-0.0722195	0.278748	0.41534	-0.105111	0.274962	0.244327	-0.131365	0.219153	-0.349811	-0.194783
ZNF296	cyan	-0.0605033	0.730068	-0.093501	0.220531	0.0919482	0.268812	0.361275	-0.0384826	0.259838	0.355015	-0.133278	0.369794	-0.362787	-0.30118
DUS3L	cyan	-0.0282106	0.695334	-0.0912382	0.0474486	0.166204	0.332159	0.202383	0.0864379	0.319497	0.491871	0.016326	0.448362	-0.310826	-0.113045
AKT1S1	cyan	0.362311	0.740529	0.105434	0.251069	0.160871	0.445839	0.432641	0.21121	0.38857	0.447478	0.127159	0.382624	-0.418247	-0.165326
ADAP1	cyan	-0.267115	0.690231	-0.382588	-0.0200811	-0.434758	0.315368	0.244763	-0.269443	0.112758	0.166805	-0.408998	0.102301	-0.360437	-0.323509
DCAF15	cyan	0.245729	0.885204	0.101663	0.371021	0.240111	0.435189	0.454511	0.0882146	0.459862	0.683276	0.0160524	0.34628	-0.497343	-0.226891
ST14	cyan	-0.0422857	0.640857	-0.191312	0.255667	-0.326542	0.428739	0.500646	-0.232499	0.278941	0.205073	-0.254999	0.0159979	-0.284082	-0.119645
FAAP20	cyan	0.125059	0.824783	-0.101421	0.0849248	-0.0159	0.176483	0.237297	-0.016344	0.144857	0.324561	-0.096992	0.175227	-0.407408	-0.246441
EGLN2	cyan	0.281202	0.687727	0.18624	0.323767	0.335396	0.288489	0.200158	0.177783	0.355511	0.531482	0.107323	0.351034	-0.356169	-0.15862
TAF1C	cyan	0.174217	0.753672	0.0276735	0.148153	0.272711	0.384332	0.243369	0.179872	0.414853	0.779002	0.0468903	0.182372	-0.34618	-0.0556356
HDAC10	cyan	0.0156791	0.832207	-0.124648	0.0348689	0.0426989	0.247967	0.206251	-0.0543586	0.151708	0.532012	-0.158625	0.210573	-0.408498	-0.210613
TIMM29	cyan	0.223535	0.793144	0.0800148	0.425643	0.16866	0.547708	0.479657	0.121984	0.476301	0.549493	0.109772	0.31426	-0.479701	-0.173862
MAN2C1	cyan	0.259975	0.67457	0.118161	0.307893	0.244228	0.485454	0.33929	0.213267	0.484001	0.81473	0.169359	0.0737542	-0.30761	0.00759827
WBP1	cyan	0.153036	0.741974	-0.0406421	0.189607	0.197748	0.434306	0.23748	0.185296	0.409792	0.764393	0.0572879	0.105811	-0.244657	0.0422809
DNAJC17	cyan	0.246881	0.74152	0.108203	0.385669	0.187967	0.452519	0.373813	0.046426	0.420116	0.523531	0.0585767	0.455757	-0.43244	-0.102948
HAUS5	cyan	0.358801	0.692344	0.1731	0.369305	0.327178	0.421174	0.554282	0.190609	0.520961	0.692079	0.0630281	0.352501	-0.436984	-0.246541
SPATA2L	cyan	-0.00164362	0.761829	-0.144017	0.0250859	-0.0989831	0.277785	0.118233	-0.0790397	0.120213	0.269124	-0.18693	0.150985	-0.29047	-0.148039
SLC39A3	cyan	0.228056	0.697985	0.0494699	0.184273	0.122357	0.380687	0.340331	0.0802324	0.308985	0.275829	0.0676532	0.435784	-0.406298	-0.225873
ZNF282	cyan	0.243372	0.742476	0.0767719	0.341783	0.10902	0.589812	0.580573	0.1878	0.544587	0.569536	0.0732706	0.176407	-0.35694	-0.0870496
HMG20B	cyan	0.142039	0.853039	-0.11304	0.168766	-0.0876885	0.359665	0.4361	0.0119036	0.365645	0.408903	-0.176429	0.246265	-0.487977	-0.290224
ZMIZ2	cyan	0.178301	0.791774	0.0448936	0.321887	0.102951	0.501977	0.481624	0.0469397	0.485023	0.723492	-0.0469288	0.0974161	-0.474718	-0.206111
ADRM1	cyan	0.071223	0.84871	-0.11907	0.200809	-0.0807792	0.377413	0.487524	-0.0696413	0.31938	0.312488	-0.185166	0.287224	-0.43591	-0.365663
RPS6KB2	cyan	0.151496	0.776534	0.0839269	0.363163	0.17815	0.466008	0.547509	0.0706618	0.496788	0.534589	-0.0384789	0.336408	-0.457292	-0.297185
TNIP2	cyan	0.160258	0.804255	0.0107053	0.262877	0.070777	0.572242	0.474909	0.0333489	0.481989	0.575246	-0.093102	0.245454	-0.523986	-0.270966
GADD45GIP1	cyan	0.0415528	0.618275	-0.12597	0.126561	-0.130722	0.151699	0.308621	-0.162409	0.096303	0.0485432	-0.162319	0.506052	-0.408629	-0.323753
RHBDF1	cyan	0.195827	0.744974	-0.12721	0.248621	-0.224371	0.458147	0.37114	-0.0409177	0.278423	0.477796	-0.17291	-0.00773694	-0.396132	-0.204053
MAF1	cyan	0.329275	0.691242	0.108866	0.269639	0.199544	0.400454	0.532655	0.232904	0.473201	0.442413	0.03905	0.433457	-0.464284	-0.269069
R3HDM4	cyan	0.0621684	0.751141	-0.0788619	0.159182	0.0205605	0.437656	0.308868	-0.0510374	0.366377	0.430707	-0.123535	0.464154	-0.469436	-0.236478
EPHA2	cyan	0.124897	0.543422	-0.11641	0.294456	-0.267237	0.450717	0.458879	-0.095398	0.305341	0.260257	-0.172709	0.0645468	-0.34352	-0.234355
ZNF628	cyan	0.103358	0.811834	-0.13292	0.0351329	-0.00292422	0.286104	0.302442	0.0103574	0.221266	0.345214	-0.0829492	0.281664	-0.286838	-0.138449
RHOD	cyan	0.0511508	0.552693	-0.240521	0.0451032	-0.29883	0.145372	0.355714	-0.239537	0.0821013	0.0691004	-0.228024	0.2649	-0.218318	-0.199289
UBXN6	cyan	0.238568	0.825049	0.0419107	0.153431	0.125947	0.294196	0.22102	0.113098	0.247429	0.392363	0.0439975	0.288658	-0.340289	-0.0856165
CDK11A	cyan	0.129979	0.664016	0.11657	0.326221	0.257067	0.35347	0.196787	0.133433	0.346773	0.633617	0.0166936	0.106576	-0.341596	-0.102782
POLR2H	cyan	0.0292961	0.795932	-0.231689	0.20045	-0.202371	0.501325	0.574926	-0.135085	0.430826	0.521929	-0.250588	0.365063	-0.566624	-0.364697
UBALD1	cyan	0.0337558	0.840151	-0.163687	0.0519266	-0.0703114	0.277014	0.219472	0.0270453	0.214553	0.376185	-0.18553	0.190865	-0.369136	-0.256008
AC005726.1	cyan	0.169609	0.721499	-0.000328608	0.245519	0.193058	0.481682	0.318674	0.157237	0.489351	0.804466	0.0660824	0.176692	-0.428312	-0.133057
GTPBP6	cyan	0.0412513	0.664359	0.00289467	0.0395488	0.233946	0.217822	0.0774621	0.10673	0.16008	0.379184	0.0422521	0.18406	-0.215377	-0.0335066
ZNF707	cyan	0.30257	0.75153	0.0866481	0.350161	0.194949	0.498806	0.562406	0.149972	0.577155	0.692943	0.0489574	0.242545	-0.417524	-0.197552
ZNF444	cyan	-0.209182	0.699884	-0.281612	-0.0766633	-0.132176	0.221065	0.0382036	-0.169616	0.0701516	0.370008	-0.127629	0.148472	-0.0835881	0.134291
TYK2	cyan	0.362417	0.710224	0.307934	0.451129	0.479254	0.450635	0.272831	0.297961	0.488891	0.786086	0.205717	0.152692	-0.388312	-0.0639611
REEP4	cyan	0.0921182	0.717852	-0.04691	0.253094	-0.0935755	0.410722	0.613364	0.00162592	0.423716	0.380303	-0.0655603	0.138322	-0.469815	-0.311046
TFPT	cyan	0.223355	0.610185	0.0873086	0.276158	0.118928	0.260155	0.338754	0.0261801	0.246675	0.291537	0.00806219	0.341884	-0.371581	-0.220988
MRPS24	cyan	-0.122375	0.7255	-0.272584	-0.1019	-0.177795	0.0764916	0.178491	-0.123135	0.0195712	0.150435	-0.290949	0.124304	-0.168935	-0.135011
ZYX	cyan	0.608568	0.643764	0.369985	0.370316	0.312013	0.431883	0.401307	0.456448	0.473831	0.510878	0.10033	0.255992	-0.501614	-0.292821
TRAF2	cyan	0.181248	0.714471	0.0521967	0.430537	0.0514054	0.527237	0.591348	-0.0479127	0.484627	0.405948	-0.0455111	0.249951	-0.450673	-0.266149
CCDC130	cyan	0.0528088	0.84683	-0.0948132	0.127937	0.11927	0.34451	0.158481	0.0437187	0.283165	0.665756	-0.0757833	0.236575	-0.418064	-0.140161
ZNF692	cyan	-0.174987	0.744908	-0.329282	-0.069097	-0.137995	0.363404	0.1827	-0.106866	0.20625	0.56299	-0.188657	0.179644	-0.391878	-0.208156
CYP27B1	cyan	0.0189727	0.789719	-0.131488	0.062649	0.0879376	0.244476	0.303003	0.0410193	0.267937	0.566488	-0.0881506	0.152393	-0.315804	-0.132738
BIN1	cyan	0.280743	0.754858	0.0327421	0.211962	0.166289	0.308651	0.436797	0.0684038	0.308457	0.456704	-0.0868393	0.281475	-0.426703	-0.262498
TMPRSS12	cyan	0.117511	0.710426	-0.0190829	0.293722	0.109064	0.544296	0.401153	0.12475	0.502998	0.727059	-0.0297237	0.255898	-0.363362	-0.0632143
RTL4	cyan	0.0905782	0.774122	-0.0010538	0.249207	0.0376821	0.349049	0.260819	0.00289991	0.268878	0.418903	-0.0711727	0.330887	-0.332431	-0.182927
EVX2	cyan	0.384558	0.651742	0.139974	0.273416	0.319906	0.479306	0.430065	0.254655	0.536625	0.799221	0.199045	0.190826	-0.41368	-0.0573184
MRTFB	cyan	0.145857	0.851443	-0.0730601	0.206039	0.0741841	0.446553	0.458318	0.113889	0.429353	0.667599	-0.0225911	0.249576	-0.453751	-0.234681
RGN	cyan	0.232206	0.70062	0.142783	0.282874	0.341136	0.371527	0.282042	0.138055	0.453043	0.739276	0.0336458	0.253648	-0.435599	-0.187125
CSTF2	cyan	0.248903	0.791076	0.0101111	0.380099	0.0206614	0.531953	0.504905	0.0613841	0.442664	0.518309	-0.0389852	0.247518	-0.5404	-0.305516
KPNA2	cyan	0.164262	0.804514	0.00268831	0.173692	0.194669	0.518975	0.34773	0.17511	0.495496	0.76249	0.0694451	0.196804	-0.406927	-0.0990313
AP4M1	cyan	0.258592	0.677234	0.0326441	0.179613	0.236156	0.562829	0.397095	0.178975	0.517688	0.78511	0.119675	0.378043	-0.406543	-0.125132
CCND2	cyan	0.163452	0.740483	-0.00852365	0.149594	0.108177	0.373789	0.541672	0.160172	0.441092	0.394003	0.0181135	0.34532	-0.469772	-0.331025
FAM9A	cyan	0.328434	0.743226	0.227279	0.385737	0.323751	0.559367	0.512739	0.332596	0.61339	0.76641	0.137505	0.259072	-0.433458	-0.136847
HFM1	cyan	-0.0725934	0.563934	-0.157261	0.199289	-0.143885	0.355406	0.476307	-0.152151	0.248262	0.213649	-0.18266	0.506806	-0.324742	-0.292929
SELENOM	cyan	0.107362	0.848568	-0.0797024	0.289183	-0.0175893	0.459038	0.59574	-0.0364389	0.429634	0.502914	-0.155047	0.472091	-0.54465	-0.380491
ADAMTS6	cyan	0.132416	0.677296	-0.0207265	0.229069	0.00919626	0.461995	0.404432	0.032027	0.422324	0.338425	-0.0166121	0.475394	-0.512631	-0.33903
DDC	cyan	0.26567	0.738141	0.202702	0.323962	0.379214	0.51804	0.41712	0.197412	0.501032	0.687569	0.190903	0.312888	-0.39639	-0.084246
MBLAC1	cyan	0.147586	0.67835	0.0224154	0.32508	0.177561	0.6884	0.36691	0.109062	0.543481	0.751031	0.0622537	0.301474	-0.470663	-0.158635
PHOX2A	cyan	0.264597	0.832976	0.131427	0.290343	0.306165	0.391761	0.321808	0.166861	0.385433	0.61265	0.0516563	0.269617	-0.423151	-0.159545
SFI1	cyan	0.344885	0.743974	0.251646	0.292214	0.412524	0.400912	0.36539	0.221102	0.444748	0.641308	0.141184	0.284585	-0.435137	-0.13585
CTXN2	cyan	0.0935102	0.761325	-0.0438165	0.182893	0.273758	0.483245	0.347609	0.134102	0.42111	0.734886	0.0153562	0.26695	-0.447653	-0.208495
B4GALT4	cyan	-0.0645903	0.798463	-0.147773	0.077867	-0.0424968	0.252181	0.306624	-0.0790395	0.367308	0.33824	-0.177055	0.346852	-0.344369	-0.251353
MKRN1	cyan	-0.160898	0.709901	-0.285155	-0.0620943	-0.240927	0.0741562	0.33144	-0.177523	0.0625607	0.0744847	-0.326907	0.236665	-0.310745	-0.289387
MPRIP	cyan	-0.0127754	0.593786	-0.266937	0.148612	-0.34712	0.318615	0.491289	-0.209439	0.226093	0.182866	-0.288894	0.220316	-0.343994	-0.22709
VAMP8	cyan	0.379845	0.734877	0.204396	0.327277	0.247525	0.408149	0.484253	0.251379	0.484051	0.418639	0.0716064	0.453214	-0.475449	-0.282991
COBL	cyan	-0.13373	0.710924	-0.329263	-0.148959	-0.255416	0.059652	0.112234	-0.149652	-0.051772	0.134091	-0.336682	0.106025	-0.164234	-0.147888
KRTAP9-6	cyan	0.0615754	0.700881	-0.104791	0.103872	0.0672003	0.194686	0.165381	0.0309104	0.215688	0.651555	-0.0569915	-0.0135687	-0.315192	-0.10013
HEMK1	cyan	0.412344	0.485494	0.309413	0.469328	0.346784	0.505576	0.413506	0.295126	0.489661	0.590719	0.308971	-0.0130947	-0.169678	0.0916182
MMP10	cyan	0.253585	0.546127	0.177869	0.297982	0.364072	0.407095	0.338177	0.253737	0.501282	0.744984	0.156646	0.274082	-0.338127	-0.0554117
PGPEP1L	cyan	-0.0182149	0.716649	-0.244309	0.0988008	-0.170679	0.294306	0.303968	-0.0706273	0.221061	0.441386	-0.213312	0.105762	-0.340012	-0.183309
TGM6	cyan	0.162415	0.848488	-0.0486874	0.151676	0.0367638	0.364952	0.35787	0.0202065	0.305076	0.474559	-0.127279	0.319608	-0.377624	-0.205232
PRRX1	cyan	0.0648337	0.776747	-0.186129	0.157079	-0.239755	0.350562	0.564604	-0.157461	0.297749	0.286226	-0.252035	0.167493	-0.451151	-0.360272
RINL	cyan	0.0585847	0.86164	-0.0508127	0.244571	0.114299	0.40853	0.384497	0.0332673	0.394161	0.568235	-0.0403781	0.264696	-0.386192	-0.113636
CGA	cyan	-0.0156636	0.757454	-0.261502	0.141711	-0.233056	0.418385	0.636035	-0.128922	0.390999	0.44307	-0.183693	0.196306	-0.418135	-0.322087
ZNF681	cyan	-0.214242	0.718304	-0.372429	-0.0403956	-0.304365	0.18189	0.105685	-0.288563	0.0605038	0.412184	-0.337584	-0.0232913	-0.245911	-0.0824869
NGB	cyan	0.304993	0.772412	0.128622	0.327085	0.179333	0.512096	0.493248	0.204473	0.471396	0.565012	0.0988841	0.295478	-0.473125	-0.230975
C15orf39	cyan	-0.0537988	0.714144	-0.263935	0.0807577	-0.245472	0.356408	0.516463	-0.18458	0.310071	0.276691	-0.286803	0.391038	-0.594502	-0.463722
LACC1	cyan	0.110192	0.801335	-0.0780534	0.0887446	0.106604	0.308064	0.299241	0.0618312	0.266407	0.446995	0.000903182	0.273327	-0.367863	-0.157894
KLK12	cyan	0.117295	0.720068	-0.0176655	0.193214	0.208723	0.343773	0.354828	0.0990131	0.444683	0.684198	0.0520771	0.319152	-0.428025	-0.171849
ELMO1	cyan	-0.122568	0.767303	-0.208554	-0.073021	-0.0617865	0.0565905	0.0793001	-0.130944	-0.0364683	0.237887	-0.233033	0.292319	-0.267471	-0.185895
OR9A4	cyan	-0.25732	0.673826	-0.367864	-0.219675	-0.251867	0.00393389	0.0672044	-0.202142	-0.0846852	0.0262938	-0.312142	0.387915	-0.266023	-0.246801
LRRC41	cyan	-0.0290404	0.723871	-0.116524	-0.00313844	0.114696	0.191086	0.201439	0.105631	0.378021	0.495378	-0.000636732	0.128543	-0.220955	-0.0796517
ZNF710	cyan	0.194128	0.580851	0.224936	0.342625	0.413002	0.290362	0.200194	0.199651	0.347991	0.512501	0.20403	0.343899	-0.297456	-0.0595998
FNBP1L	cyan	0.339074	0.747843	0.15003	0.338236	0.226349	0.48022	0.417075	0.133536	0.4943	0.581663	0.141475	0.30008	-0.465194	-0.154291
ZNF814	cyan	0.176962	0.701366	-0.086611	0.088986	-0.110636	0.259834	0.255901	-0.0976502	0.140103	0.256018	-0.148755	0.141591	-0.251229	-0.130339
KLRD1	cyan	0.138851	0.6013	0.0845157	0.2186	0.339143	0.361591	0.229276	0.162944	0.366683	0.643058	0.0591204	0.23643	-0.370305	-0.190348
AC010323.1	cyan	0.0734502	0.843961	-0.132888	0.19604	0.00933212	0.386384	0.323594	0.0228047	0.282957	0.510816	-0.146837	0.179613	-0.472128	-0.250978
DYNC1I1	cyan	0.14674	0.71399	-0.0134405	0.252053	0.222054	0.491179	0.411092	0.195168	0.526875	0.786359	0.0954154	0.23414	-0.321058	-0.0748832
USP48	cyan	0.310849	0.725309	0.109827	0.306574	0.178437	0.568716	0.342802	0.269163	0.501142	0.760467	0.130156	0.0304684	-0.385829	-0.0834654
PCDH20	cyan	0.0461925	0.659982	-0.155521	0.200397	-0.16822	0.296109	0.654485	-0.134736	0.333857	0.216206	-0.184257	0.381346	-0.443202	-0.423738
HSBP1L1	cyan	0.0635285	0.848815	-0.0786284	0.25947	-0.102679	0.492843	0.458081	-0.0474517	0.352438	0.432525	-0.157296	0.179932	-0.396376	-0.215446
ALDOB	cyan	0.326687	0.646499	0.0595399	0.336349	-0.0489186	0.383772	0.484859	-0.00722315	0.323589	0.299545	-0.132739	0.250836	-0.482823	-0.314164
CCL3	cyan	-0.161744	0.71219	-0.31984	0.111323	-0.327961	0.369692	0.337339	-0.17805	0.305764	0.396944	-0.341647	0.0964924	-0.326715	-0.249886
RUBCNL	cyan	0.0927637	0.671795	-0.00312694	0.143716	0.243047	0.221928	0.0997949	0.12149	0.185385	0.622337	-0.00944332	0.0814687	-0.270637	-0.00358356
SLC9B2	cyan	0.23881	0.766684	0.0702709	0.274832	0.139397	0.524622	0.472932	0.181018	0.422154	0.494372	0.0815401	0.19914	-0.447143	-0.21771
MTX3	cyan	-0.0491547	0.790722	-0.19729	0.00238779	-0.0653866	0.231338	0.262955	-0.089885	0.093769	0.366443	-0.265728	0.176026	-0.360629	-0.288919
CLEC4C	cyan	0.0736279	0.809653	-0.173582	0.149025	-0.0555819	0.309362	0.28711	0.0345526	0.316585	0.533115	-0.0836531	0.191583	-0.359175	-0.119039
MSC	cyan	0.0558311	0.655723	-0.102266	-0.0187749	0.0830508	0.190823	0.0299835	0.040699	0.0638066	0.286937	-0.0640543	0.295242	-0.403563	-0.21332
PATE4	cyan	0.170081	0.74171	0.066516	0.188921	0.247816	0.506039	0.255331	0.17956	0.422641	0.70155	0.155101	0.339495	-0.425227	-0.0744088
FAM57B	cyan	0.214674	0.749503	-0.0682509	0.234978	-0.0450706	0.391655	0.377027	0.0677007	0.378775	0.460677	0.0172861	0.186054	-0.385978	-0.184141
SLC52A1	cyan	0.192279	0.771015	-0.0783689	0.200796	-0.0693349	0.312393	0.379636	0.000159183	0.232046	0.295366	-0.194356	0.230778	-0.413895	-0.30178
MAGEB17	cyan	0.0746105	0.740004	-0.0959094	0.17634	-0.0171469	0.508807	0.263971	0.00973484	0.360223	0.475056	-0.053465	0.276402	-0.386839	-0.148635
FEM1B	cyan	0.0158577	0.613213	-0.0765634	0.12691	0.0402814	0.334724	0.115635	0.0563522	0.224732	0.588924	0.0160063	-0.136921	-0.202043	0.121391
KDM1B	cyan	0.104967	0.664347	-0.0679528	0.33397	-0.0344938	0.569938	0.590981	-0.0480636	0.46728	0.43891	-0.0731892	0.54432	-0.54667	-0.344435
FDFT1	cyan	-0.0445017	0.889874	-0.172049	0.0708199	-0.0294068	0.312117	0.347446	-0.0395454	0.285907	0.50063	-0.181734	0.220744	-0.418047	-0.263402
GABARAP	cyan	0.0385932	0.742498	0.0220275	0.198889	0.208605	0.284243	0.190733	0.0307284	0.190402	0.484974	0.0777696	0.119748	-0.354191	-0.142262
PTPRZ1	cyan	-0.147238	0.68322	-0.282115	-0.00817571	-0.186381	0.0591576	0.248215	-0.213733	0.0256649	0.109639	-0.263466	0.340717	-0.339341	-0.248762
CDK17	cyan	-0.153149	0.67859	-0.123948	0.210769	-0.0158996	0.247111	0.118025	-0.0896835	0.1824	0.462961	-0.169479	0.112034	-0.307323	-0.0749075
VPS35L	cyan	0.390339	0.598228	0.136884	0.0196443	0.212561	0.0693434	0.0840401	0.135174	0.0925236	0.240511	0.0139852	0.181598	-0.176482	-0.0679891
SUCLG1	cyan	0.17675	0.625371	0.0346652	0.310652	0.227523	0.442758	0.341041	0.177565	0.469951	0.830128	0.098151	0.174425	-0.337179	-0.0392565
BCAT1	cyan	0.300737	0.73758	0.0846196	0.299658	0.116302	0.491474	0.538132	0.107659	0.463015	0.407982	0.0705007	0.324764	-0.383066	-0.164946
DIXDC1	cyan	0.0322221	0.76378	-0.10698	0.261536	0.0548461	0.502432	0.356271	0.0358949	0.380973	0.684083	-0.0805067	0.190943	-0.460707	-0.149174
AL133352.1	cyan	0.113705	0.595917	-0.0784111	0.081022	-0.119177	0.202776	0.472532	-0.0900932	0.203413	0.0894348	-0.185938	0.384738	-0.335626	-0.276551
FOLR3	cyan	-0.0695247	0.828713	-0.281823	0.003156	-0.189674	0.261649	0.315261	-0.0686999	0.213072	0.327645	-0.197048	0.297307	-0.314663	-0.234684
ATP5S	cyan	0.369627	0.778567	0.176397	0.27462	0.170965	0.367717	0.298783	0.184013	0.349348	0.414536	0.00655947	0.230159	-0.401615	-0.170224
SLC26A4	cyan	0.0620188	0.846215	-0.16	0.174647	-0.112506	0.362922	0.415983	-0.0386068	0.27357	0.357514	-0.148356	0.290529	-0.402012	-0.274618
STAP2	cyan	0.371724	0.610196	0.140899	0.210901	0.322465	0.469301	0.338308	0.243439	0.431996	0.732773	0.148724	0.169039	-0.345674	-0.0506516
TM4SF19	cyan	-0.0684481	0.817173	-0.245123	-0.00854604	-0.183075	0.132812	0.153075	-0.168885	0.0313901	0.197037	-0.245856	0.160398	-0.293364	-0.154686
OR10J1	cyan	-0.189515	0.688799	-0.35869	0.00645832	-0.413087	0.216839	0.226781	-0.333216	0.0661707	0.0932717	-0.385927	0.0921645	-0.3129	-0.21481
TMEM199	cyan	-0.024365	0.735835	-0.284685	0.151675	-0.285204	0.510149	0.420092	-0.148197	0.33894	0.489938	-0.241465	0.127085	-0.434422	-0.182582
APPL2	cyan	-0.186719	0.820155	-0.338329	-0.0599651	-0.289578	0.195349	0.286112	-0.215257	0.0563908	0.217041	-0.355371	0.174057	-0.313862	-0.247217
PLEKHG3	cyan	0.134171	0.673688	0.0120795	0.257889	-0.0252398	0.479521	0.539507	-0.0357642	0.478547	0.334975	-0.13655	0.519437	-0.553504	-0.392453
SPRED3	cyan	0.17326	0.811932	0.0791656	0.330417	0.242667	0.578382	0.530749	0.118213	0.571517	0.707554	-0.00757324	0.282035	-0.509136	-0.284551
SEC23B	cyan	0.0799014	0.633614	-0.205738	0.211897	-0.281398	0.443405	0.516983	-0.151382	0.304967	0.279943	-0.2055	0.180505	-0.341463	-0.247405
PARD6A	cyan	0.1906	0.696681	0.0349856	0.161368	0.242192	0.411274	0.289835	0.137703	0.448947	0.688617	0.117659	0.295048	-0.397587	-0.146854
BHMT	cyan	0.0439686	0.55364	-0.142974	-0.00754757	0.00669564	0.21984	0.193136	0.129696	0.163959	0.18527	-0.0106229	0.420995	-0.207105	-0.0531477
DHX29	cyan	0.151372	0.755494	-0.0402797	0.345396	-0.131285	0.55142	0.481118	0.00842197	0.40459	0.409218	-0.134125	0.211585	-0.456752	-0.2056
ATP5PO	cyan	-0.0587397	0.713569	-0.312181	0.108613	-0.257908	0.464596	0.412669	-0.0553227	0.289156	0.393516	-0.238641	0.203663	-0.511214	-0.33204
MYCL	cyan	-0.170193	0.781297	-0.297142	-0.0125675	-0.179807	0.312728	0.194559	-0.0878637	0.173785	0.401409	-0.249339	0.00261089	-0.291073	-0.200754
CENPA	cyan	0.13596	0.765358	-0.088113	0.190223	-0.0587979	0.286093	0.467169	-0.038807	0.293243	0.276337	-0.141667	0.396894	-0.416758	-0.254775
PPT1	cyan	0.224265	0.654314	0.047492	0.288099	0.191145	0.444315	0.294692	0.17907	0.431405	0.825274	0.0932829	0.121936	-0.359031	-0.0413588
CFB	cyan	0.16872	0.793501	-0.108987	0.146627	-0.157045	0.38798	0.384284	-0.0223913	0.272755	0.347427	-0.166312	0.00772871	-0.39327	-0.22905
TMEM56	cyan	-0.0371632	0.719272	-0.138821	0.152301	0.0212353	0.294344	0.213445	-0.0371112	0.218292	0.615165	-0.090321	0.0349655	-0.332647	-0.0988584
CCS	cyan	0.0513942	0.735946	-0.0891855	0.356297	-0.116917	0.332811	0.390129	-0.0974019	0.238871	0.325578	-0.213254	0.172333	-0.320641	-0.17246
EIF4EBP3	cyan	0.183154	0.826514	0.000911736	0.205048	0.188305	0.333117	0.242678	0.0893955	0.270563	0.522385	-0.0106572	0.43593	-0.476838	-0.211503
CASP9	cyan	0.212506	0.801101	0.0172428	0.271891	0.106729	0.356223	0.500282	0.0393569	0.383966	0.46032	-0.0294355	0.468075	-0.384248	-0.219331
CHRNB3	cyan	0.317167	0.77479	0.0629283	0.269436	0.0122932	0.424216	0.358132	0.106652	0.32337	0.386123	-0.0765632	0.32183	-0.499929	-0.28518
C1orf226	cyan	0.0933324	0.729449	-0.0542737	0.111433	0.201597	0.350768	0.332955	0.0795824	0.339501	0.677959	0.0101851	0.180318	-0.431574	-0.170511
MAB21L4	cyan	-0.212336	0.73946	-0.299845	-0.125989	-0.144572	0.0589461	0.0408626	-0.148204	-0.0464249	0.168325	-0.161912	0.209988	-0.24892	-0.142693
C5orf51	cyan	0.111037	0.789466	-0.0240863	0.156118	0.0810721	0.321245	0.264005	0.0511995	0.302994	0.393004	-0.0590706	0.335714	-0.34744	-0.151001
ADAM33	cyan	0.319346	0.700288	0.0345472	0.278913	0.0810096	0.400875	0.421867	0.144168	0.437939	0.614893	0.0274822	0.0786061	-0.39172	-0.213435
E2F6	cyan	0.229515	0.706911	0.0363387	0.117109	0.206261	0.2642	0.203724	0.185616	0.228247	0.468987	-0.0462214	0.253133	-0.441663	-0.221164
PNLIPRP1	cyan	0.332814	0.770199	0.0857704	0.438181	0.149876	0.681953	0.683841	0.137613	0.607536	0.738712	0.0550992	0.270776	-0.564425	-0.231614
IDH1	cyan	0.0551437	0.727419	-0.011939	0.128777	0.068777	0.254462	0.189588	0.0600554	0.187571	0.303326	-0.0496587	0.243025	-0.3611	-0.150207
SMPD4	cyan	0.192446	0.72586	0.00952027	0.34981	0.0924054	0.532064	0.54059	0.0344196	0.460781	0.496958	-0.0359242	0.558753	-0.453593	-0.250758
CST3	cyan	-0.0274472	0.409163	-0.283361	0.152866	-0.350656	0.450899	0.56051	-0.16283	0.30894	0.2902	-0.204037	0.0648455	-0.326646	-0.234274
PRR15L	cyan	0.535841	0.655376	0.233534	0.420089	0.203377	0.476822	0.518381	0.237499	0.502824	0.562304	0.022972	0.19273	-0.407488	-0.133836
SAT1	cyan	0.341218	0.703835	0.206338	0.248287	0.183832	0.244233	0.418046	0.117659	0.374916	0.381579	0.00527326	0.132868	-0.374908	-0.239707
CD44	cyan	0.245429	0.640136	0.134058	0.164193	0.411744	0.317383	0.18284	0.278981	0.340288	0.791385	0.165723	0.0809809	-0.285995	0.00647637
ANXA2	cyan	0.127147	0.81734	-0.0299678	0.0337563	0.148904	0.177245	0.115658	0.0791681	0.162424	0.410134	0.0378791	0.256848	-0.297711	-0.0872215
INPP5B	cyan	0.233471	0.626118	0.13441	0.199272	0.41559	0.371612	0.234115	0.279468	0.473159	0.823541	0.202407	0.240981	-0.336745	-0.00810957
ARHGEF26	cyan	0.298778	0.797114	0.117292	0.225311	0.193585	0.241286	0.268598	0.139857	0.271238	0.460367	-0.0518851	0.165864	-0.373632	-0.182547
MRC2	cyan	0.467434	0.71134	0.123556	0.26779	0.0324314	0.325151	0.335064	0.199548	0.248162	0.387447	-0.0878557	0.152741	-0.36075	-0.229132
PPP3CC	cyan	-0.1074	0.828204	-0.245736	-0.0431708	-0.0829569	0.202029	0.220636	-0.150548	0.107589	0.33816	-0.240729	0.341753	-0.410036	-0.277677
MCU	cyan	0.314412	0.566053	0.178599	0.388128	0.287873	0.54197	0.537476	0.165605	0.544217	0.473542	0.197015	0.483331	-0.355721	-0.158571
RGL4	cyan	0.137098	0.661342	0.0463071	0.197899	0.190044	0.314246	0.228471	0.0222325	0.250451	0.302061	-0.0368801	0.623525	-0.430772	-0.208469
CRY2	cyan	0.00116082	0.827918	-0.115941	0.180386	-0.0758325	0.46078	0.32564	-0.126198	0.291976	0.461719	-0.217041	0.328687	-0.483283	-0.319186
PATJ	cyan	-0.133051	0.800195	-0.252933	0.000743043	-0.120037	0.299193	0.186113	-0.113142	0.144064	0.503936	-0.165494	0.135306	-0.290201	-0.0955337
LYZ	cyan	-0.116331	0.799995	-0.327742	0.030114	-0.271768	0.265236	0.393094	-0.218279	0.189843	0.316491	-0.364462	0.253888	-0.428133	-0.32118
RBM17	cyan	-0.0976409	0.737547	-0.2981	0.0553048	-0.318445	0.421123	0.341067	-0.175443	0.234222	0.438132	-0.168465	0.0837349	-0.407165	-0.189595
CCNY	cyan	-0.0267163	0.756246	-0.190353	0.0597265	-0.0671657	0.253107	0.158669	-0.12836	0.0851646	0.406368	-0.208381	0.136626	-0.331506	-0.177774
TUBG2	cyan	0.0952979	0.783706	0.00392402	0.167428	0.064479	0.263502	0.335484	-0.0115823	0.219041	0.277933	-0.113644	0.402531	-0.443278	-0.292677
NSUN5	cyan	0.275945	0.635728	0.0856595	0.181164	0.188405	0.283005	0.199792	0.215102	0.353022	0.666268	0.114353	0.141823	-0.280322	-0.0275552
RIMS4	cyan	-0.0297519	0.831363	-0.154749	0.196189	-0.0563098	0.444878	0.517883	-0.0730322	0.385518	0.396494	-0.190275	0.457856	-0.482452	-0.3695
KCNC1	cyan	-0.00488382	0.760687	-0.0891488	0.0153002	0.180514	0.216346	0.0619072	0.0965003	0.166539	0.482787	0.0670453	0.208401	-0.284223	-0.0213769
EEFSEC	cyan	0.308912	0.70744	0.0219001	0.227922	-0.00670452	0.460249	0.499576	0.0438145	0.38001	0.382431	-0.00810884	0.213847	-0.432512	-0.185338
CLDN10	cyan	-0.0277787	0.688008	-0.0615526	0.263119	0.0875057	0.414671	0.377825	0.0175991	0.326795	0.462415	-0.01656	0.390492	-0.365666	-0.161308
PCDHGC5	cyan	0.266361	0.885608	0.0310874	0.24074	0.0893893	0.419907	0.38841	0.0991515	0.367525	0.483356	-0.00529165	0.36945	-0.441456	-0.174585
ARID4A	cyan	0.281068	0.531557	0.217221	0.342235	0.38463	0.513571	0.405732	0.313454	0.568676	0.588189	0.277823	0.212543	-0.338385	-0.0556498
RCAN2	cyan	0.0751378	0.653733	-0.157311	0.270061	-0.175768	0.505829	0.612637	-0.13354	0.451811	0.280938	-0.165331	0.477771	-0.532202	-0.411065
KLHL9	cyan	-0.0335855	0.614404	-0.0438105	0.0788971	0.0944674	0.279169	0.0671057	0.0691144	0.281195	0.589445	-0.0588032	0.00843581	-0.265708	-0.0309538
KMT2E	cyan	0.0639737	0.758283	-0.196942	-0.0221026	-0.121485	0.37578	0.324531	-0.0711041	0.176212	0.308739	-0.126632	0.186812	-0.381081	-0.178832
ASCL3	cyan	0.144101	0.813822	-0.0976418	0.141562	-0.103581	0.377724	0.316103	-0.0739071	0.21749	0.357088	-0.188686	0.340073	-0.399978	-0.16785
POGK	cyan	0.0499947	0.601291	-0.0121983	0.0527598	0.221177	0.296136	0.0458018	0.131647	0.228144	0.502276	0.155027	0.150638	-0.230541	0.0294745
HMBS	cyan	0.243278	0.789359	0.0240769	0.295088	0.0469014	0.568883	0.446401	0.0951744	0.520058	0.501414	-0.0742222	0.346331	-0.464286	-0.259017
TBC1D29	cyan	-0.085629	0.708514	-0.216338	0.00229616	-0.0288428	0.265272	0.194392	-0.0840837	0.16859	0.562863	-0.191824	0.231975	-0.333424	-0.17882
NRBF2	cyan	0.148384	0.703665	-0.0982317	0.269958	-0.127178	0.567805	0.693556	-0.0588773	0.492272	0.419525	-0.134466	0.41963	-0.575612	-0.439448
FMO5	cyan	-0.0178398	0.555772	-0.229156	0.140705	-0.291098	0.247901	0.348097	-0.14566	0.199071	0.354834	-0.253705	-0.0666504	-0.254291	-0.0984896
HYOU1	cyan	-0.219648	0.783156	-0.365524	-0.0268855	-0.181313	0.197524	0.0936189	-0.203774	0.0563363	0.338972	-0.3307	0.178711	-0.292065	-0.178805
KSR2	cyan	0.264069	0.849999	-0.0457005	0.143694	0.0311636	0.272909	0.263922	0.0918711	0.221356	0.531976	-0.0845677	0.209124	-0.41972	-0.178688
PHF11	cyan	0.0192692	0.719953	-0.113012	0.109596	0.0825466	0.33591	0.197316	0.0530385	0.276829	0.738089	-0.0536084	0.0661279	-0.308905	-0.0996598
COTL1	cyan	-0.138668	0.689698	-0.30657	0.0390167	-0.275026	0.187745	0.367701	-0.220921	0.0740024	0.0744039	-0.322627	0.332122	-0.37462	-0.343152
MAK	cyan	-0.199834	0.742296	-0.392069	-0.0164097	-0.342456	0.180829	0.336218	-0.278215	0.0470637	0.0934102	-0.342118	0.31563	-0.354202	-0.283928
APBA1	cyan	-0.0556457	0.847487	-0.266748	0.0541731	-0.133363	0.334573	0.291999	-0.0929455	0.213729	0.494025	-0.208657	0.226003	-0.424122	-0.263106
PRSS33	cyan	0.211777	0.744656	0.0372263	0.214647	0.0896483	0.559559	0.428726	0.107355	0.475673	0.675689	-0.0345829	0.207489	-0.49478	-0.250998
ITGB1	cyan	-0.0659998	0.799279	-0.255339	0.00326448	-0.236296	0.256164	0.220383	-0.191214	0.153884	0.294428	-0.22442	0.303922	-0.289521	-0.143512
CHGB	cyan	0.355296	0.670517	0.234344	0.193866	0.284414	0.130621	0.165161	0.229329	0.185773	0.349748	0.137613	0.111692	-0.215686	0.0209645
SEC31B	cyan	0.136747	0.63097	0.0160886	0.267083	0.210754	0.544353	0.243334	0.16578	0.477506	0.787079	0.148816	0.200135	-0.401925	-0.0858209
ALDH1A3	cyan	0.203821	0.783933	0.0342414	0.374829	0.108097	0.519085	0.49666	0.0735691	0.514281	0.585502	0.0216887	0.171952	-0.40278	-0.206102
NMT2	cyan	0.140098	0.804817	-0.00711434	0.273149	0.21666	0.535281	0.402614	0.130299	0.450577	0.629326	0.0707309	0.44424	-0.486021	-0.209366
AC005779.2	cyan	0.220106	0.785694	0.0346475	0.313161	0.0506219	0.40976	0.374541	0.0261106	0.323255	0.570467	-0.0709976	0.00549667	-0.387042	-0.10602
CRYBA4	cyan	0.174609	0.842092	0.000730091	0.310582	0.062951	0.49466	0.442224	0.0342489	0.453457	0.559211	0.0443905	0.267442	-0.454772	-0.208336
TP53INP1	cyan	0.214575	0.591964	-0.00722347	0.198059	-0.228265	0.298418	0.496169	-0.142437	0.239647	0.212292	-0.264852	0.0493393	-0.362869	-0.256645
CYB5A	cyan	0.249848	0.841824	0.0708351	0.296034	0.211911	0.537967	0.409861	0.172462	0.516231	0.744578	0.0259116	0.240407	-0.434754	-0.133176
TNFAIP6	cyan	0.382393	0.727615	0.206678	0.390622	0.306998	0.468702	0.449849	0.249178	0.562367	0.81339	0.141571	0.112908	-0.407562	-0.0798847
ZNF497	cyan	0.0585083	0.797079	-0.101991	0.17431	0.0453694	0.342875	0.22624	-0.00815874	0.252233	0.359525	-0.10733	0.414538	-0.352985	-0.212301
GSDMA	cyan	0.131311	0.884176	-0.0277315	0.188037	0.110029	0.399997	0.322036	0.0641623	0.351185	0.545131	-0.00698896	0.349786	-0.43804	-0.222226
ZBTB8B	cyan	0.443606	0.661168	0.266448	0.288543	0.362719	0.513639	0.211597	0.33783	0.491452	0.685018	0.274092	0.209731	-0.308978	0.0888819
EVPL	cyan	-0.156688	0.737286	-0.295597	-0.100665	-0.228171	0.0775542	0.124042	-0.220199	-0.0153888	0.130188	-0.332351	0.228399	-0.332503	-0.259569
ACO2	cyan	-0.0219542	0.632483	-0.261258	0.0877845	-0.300694	0.398899	0.400831	-0.123597	0.239008	0.348836	-0.262329	0.132472	-0.264847	-0.135875
WIF1	cyan	0.270631	0.77289	0.101365	0.273654	0.244419	0.418121	0.250122	0.197892	0.312311	0.636627	0.143374	0.195194	-0.308054	-0.0785649
CBX7	cyan	-0.00105705	0.73833	-0.178394	0.0985476	-0.00386756	0.378855	0.270094	-0.0143309	0.311231	0.631521	-0.107321	0.311794	-0.445826	-0.225689
TMEM59L	cyan	0.159768	0.706809	-0.108973	0.13501	0.0396502	0.525165	0.295146	0.0929034	0.369459	0.703783	0.0351003	0.109847	-0.436886	-0.107939
FEZF1	cyan	0.117091	0.796324	-0.111841	0.0749603	-0.0466805	0.337995	0.401547	0.0142118	0.280187	0.361329	-0.00265489	0.165143	-0.356046	-0.227072
EDDM3B	cyan	0.278852	0.520342	0.177488	0.384348	0.217315	0.434057	0.174996	0.243955	0.398691	0.727408	0.152943	-0.0199917	-0.366237	-0.0260207
GRIA4	cyan	0.131736	0.614971	0.0465787	0.168386	0.214168	0.284257	0.114213	0.150372	0.317183	0.788475	0.0580928	-0.00364911	-0.269707	0.0364849
PTPRM	cyan	0.0363346	0.820354	-0.096213	0.137351	0.0615306	0.439196	0.336149	0.0540298	0.330018	0.507925	-0.0670605	0.386899	-0.372182	-0.188627
TNFRSF18	cyan	0.137752	0.759008	0.00802032	0.202587	0.208279	0.467338	0.292304	0.240727	0.459531	0.707322	0.0218762	0.162619	-0.399308	-0.143472
TRPC5	cyan	-0.0789183	0.764105	-0.14792	-0.00540979	-0.0266465	0.260317	0.0947653	-0.0567575	0.152555	0.328121	-0.0665539	0.257324	-0.233971	-0.0522292
CD300LD	cyan	-0.175572	0.624335	-0.369893	-0.207498	-0.409262	-0.0136529	0.0134983	-0.287976	-0.133284	0.0605104	-0.326884	0.0495996	-0.067655	-0.0183144
TMA7	cyan	0.0125132	0.776565	-0.14331	0.0893845	-0.116812	0.325306	0.178092	-0.0575416	0.22706	0.36983	-0.088986	0.201836	-0.277815	-0.0404239
CDK9	cyan	0.31361	0.678851	0.154835	0.24929	0.345799	0.565484	0.362844	0.267813	0.572889	0.786459	0.169066	0.199182	-0.319208	-0.0280706
ATP5PD	cyan	0.0100766	0.703242	-0.191308	-0.00564813	-0.185809	0.302707	0.286048	-0.151228	0.0747172	0.236577	-0.2172	0.120024	-0.35659	-0.260819
HSPA1B	cyan	0.110859	0.763585	-0.0718088	0.102929	0.0987122	0.201796	0.184331	0.0401985	0.219009	0.26937	-0.0142184	0.338427	-0.348485	-0.192028
MRO	cyan	-0.260931	0.643262	-0.384985	-0.0750983	-0.386937	0.166431	0.28866	-0.274834	0.013377	0.0479628	-0.370556	0.230982	-0.289187	-0.241543
SYNPO	cyan	0.21753	0.73221	0.0760741	0.282961	0.179127	0.525859	0.351946	0.21059	0.451321	0.533603	0.220205	0.16684	-0.318491	-0.0269517
TEAD2	cyan	0.323199	0.655668	0.146401	0.415939	0.19041	0.502036	0.646805	0.0869697	0.579308	0.501033	0.0953305	0.578644	-0.46635	-0.264833
C3AR1	cyan	0.193545	0.74659	0.0440904	0.0542021	0.203261	0.074476	0.139434	0.125581	0.14083	0.310058	0.0360921	0.217388	-0.252833	-0.0925156
WDR63	cyan	0.269402	0.81409	0.0141498	0.226663	0.107045	0.419242	0.348753	0.122666	0.364113	0.49425	0.00567246	0.212415	-0.294379	-0.0865587
DHTKD1	cyan	0.00784162	0.823735	-0.105884	0.0777781	-0.0263221	0.315793	0.165134	-0.0386779	0.180797	0.397768	-0.0958482	0.105419	-0.320549	-0.0757883
EEPD1	cyan	0.0302252	0.711548	-0.167745	0.203067	-0.135962	0.382836	0.579591	-0.0582698	0.346754	0.282898	-0.169292	0.358019	-0.507522	-0.377477
NR1D1	cyan	0.399911	0.860402	0.148349	0.329549	0.177964	0.518728	0.410983	0.205226	0.492507	0.625501	0.0294089	0.257399	-0.471456	-0.202911
MUM1L1	cyan	0.0665391	0.901553	-0.0334773	0.239885	0.0439779	0.350746	0.390873	-0.0267463	0.341238	0.487257	-0.145087	0.300775	-0.400089	-0.253009
TRIM66	cyan	0.0905953	0.730864	-0.0501162	0.172648	0.125431	0.271666	0.261137	0.0148473	0.407524	0.618596	-0.0484212	0.267513	-0.433877	-0.222279
OR4K14	cyan	0.137911	0.698327	-0.0521481	0.0723351	-0.0614075	0.181437	0.125259	0.0649123	0.116496	0.350894	-0.107089	-0.171519	-0.0931116	0.048153
C8orf82	cyan	-0.0547253	0.750119	-0.222332	0.0239376	-0.253848	0.219653	0.318725	-0.154801	0.182329	0.159091	-0.26082	0.295584	-0.336719	-0.284444
ATP11B	cyan	-0.0355792	0.800232	-0.275504	0.0789687	-0.225399	0.32029	0.426107	-0.1516	0.266523	0.345006	-0.195882	0.322323	-0.370358	-0.180117
SYS1-DBNDD2	cyan	0.244009	0.648334	0.0333326	0.361858	-0.0300654	0.489592	0.47543	0.0443354	0.518685	0.509053	-0.0301426	0.219545	-0.320198	-0.0728789
GFAP	cyan	0.128862	0.72039	-0.0260253	0.0879908	0.21278	0.302081	0.116481	0.153007	0.343318	0.71001	0.0260531	0.222607	-0.351877	-0.0585259
MXRA8	cyan	-0.0852917	0.590058	-0.123327	0.0216091	0.0994934	0.153119	-0.0828608	0.0251674	0.100638	0.566475	0.083263	0.0318996	-0.110784	0.203586
MDC1	cyan	0.0846087	0.749045	-0.0729627	0.101111	-0.0821632	0.2366	0.207395	-0.0370561	0.143276	0.328703	-0.162116	-0.0852543	-0.267798	-0.128672
ELMSAN1	cyan	-0.0974696	0.845823	-0.293277	0.0830924	-0.19622	0.518852	0.369593	-0.168952	0.257484	0.425932	-0.245216	0.250681	-0.413204	-0.266003
ORAI1	cyan	0.171815	0.682881	0.015705	0.272855	0.0511243	0.372666	0.465815	-0.0121891	0.311039	0.313114	-0.0655309	0.478229	-0.413365	-0.22317
ANKRD20A3	cyan	0.0804525	0.740279	-0.15359	0.119941	-0.130207	0.189336	0.50119	-0.0947836	0.190237	0.235975	-0.202504	0.164666	-0.423553	-0.390954
EEF1D	cyan	-0.188538	0.752532	-0.33893	0.0711366	-0.279781	0.414307	0.357178	-0.103869	0.284156	0.317649	-0.204037	0.152982	-0.304146	-0.123721
SULT1B1	cyan	0.0962152	0.582869	-0.111158	-0.0174437	0.135523	0.182959	0.287809	0.0329309	0.243284	0.296063	-0.100297	0.535936	-0.1957	-0.164288
CYP21A2	cyan	0.41868	0.623607	0.303611	0.539442	0.445588	0.534233	0.594816	0.306465	0.605214	0.628614	0.148712	0.465992	-0.527097	-0.26252
SMIM35	cyan	-0.11043	0.701299	-0.346156	0.0467562	-0.362613	0.273936	0.267472	-0.264624	0.136393	0.260807	-0.331327	0.128472	-0.295786	-0.229643
HAL	cyan	0.0204855	0.83579	-0.176016	0.102381	-0.0790265	0.335435	0.380624	0.000146413	0.304875	0.440592	-0.173719	0.124862	-0.405103	-0.346528
ARMCX6	cyan	0.057342	0.830346	-0.0865849	0.0880537	0.142402	0.248008	0.224127	0.0389975	0.247598	0.600577	-0.064137	0.289756	-0.353541	-0.153206
TFAP2E	cyan	0.337511	0.684148	0.162406	0.153065	0.360793	0.240036	0.159506	0.290973	0.288629	0.432256	0.210606	0.202269	-0.294258	-0.087859
FBL	cyan	0.217301	0.699363	-0.0996865	0.192671	-0.172303	0.431101	0.520775	-0.0053199	0.395759	0.450479	-0.128938	0.0883706	-0.365335	-0.218909
EMG1	cyan	0.00459826	0.826922	-0.211152	0.153142	-0.159265	0.359351	0.410714	-0.0956362	0.327155	0.550425	-0.203274	0.14242	-0.438248	-0.286109
IKZF3	cyan	0.275585	0.695632	0.0650295	0.20541	0.133048	0.20276	0.350737	0.0347922	0.20523	0.336789	0.00318544	0.226102	-0.431534	-0.240782
DSC2	cyan	0.25578	0.794617	0.155747	0.360719	0.27503	0.439556	0.437453	0.172623	0.531535	0.731273	0.0765265	0.0644372	-0.373042	-0.0769237
FABP3	cyan	-0.155225	0.602061	-0.221861	0.0822587	-0.255741	0.297239	0.3488	-0.153086	0.147456	0.105651	-0.295326	0.372643	-0.406085	-0.290698
NFKBIB	cyan	0.210155	0.82404	0.047809	0.237982	0.223307	0.446726	0.388524	0.154331	0.462548	0.684031	0.0763649	0.167814	-0.348912	-0.0821288
BRD3	cyan	-0.156954	0.66077	-0.24955	-0.12027	-0.115843	0.072974	-0.0447962	-0.0922812	-0.0308365	0.221323	-0.061492	0.0389369	-0.279218	-0.0904173
TSPAN17	cyan	-0.0745225	0.751954	-0.162943	0.151819	-0.119938	0.364761	0.162775	-0.10729	0.234701	0.603813	-0.116359	0.0279045	-0.247826	0.0373832
GPR139	cyan	0.414018	0.740626	0.0974319	0.282626	0.181597	0.533426	0.55149	0.243292	0.531966	0.623462	0.0901881	0.171855	-0.446776	-0.225825
IL10RB	cyan	0.548879	0.656371	0.351803	0.355764	0.375894	0.451723	0.350565	0.533602	0.526612	0.6504	0.213518	0.0711081	-0.36368	-0.0775693
CPSF4	cyan	0.124747	0.644671	-0.146897	-0.0199838	-0.119979	0.041465	0.152484	-0.0717512	0.0376445	0.149736	-0.214975	0.176259	-0.192747	-0.0775218
USP53	cyan	0.160067	0.722253	-0.0584767	0.327365	0.0203116	0.495339	0.566852	-0.0176553	0.462826	0.425061	-0.0792914	0.531748	-0.581128	-0.383374
GSTM1	cyan	0.207982	0.798354	-0.0164037	0.3104	0.0115087	0.489082	0.478636	0.0192701	0.468178	0.502143	-0.0774129	0.390253	-0.495168	-0.278526
VPS50	cyan	0.121232	0.742789	0.0261281	0.184626	0.0831604	0.221378	0.23763	0.020395	0.248652	0.535143	-0.113251	0.108608	-0.376284	-0.180464
ZMYM6	cyan	0.0381349	0.72992	-0.0264381	0.280553	0.15818	0.485931	0.386674	0.0905885	0.523286	0.752128	0.0158429	0.294596	-0.384783	-0.0877328
RPF2	cyan	0.168271	0.729423	0.0869571	0.291287	0.365199	0.419887	0.351401	0.234721	0.490771	0.796449	0.151176	0.214399	-0.306577	-0.00149639
C2orf72	cyan	0.369087	0.635195	0.134027	0.293049	0.278665	0.388682	0.350856	0.29199	0.444154	0.596612	0.200561	0.219537	-0.307062	-0.0582572
SPAG11B	cyan	0.330663	0.805563	0.234777	0.533661	0.211586	0.547081	0.484174	0.0883234	0.510576	0.599327	0.0221318	0.365239	-0.526839	-0.239661
ERN2	cyan	0.163377	0.596358	0.0443868	0.23901	0.246272	0.479934	0.321842	0.236429	0.483633	0.803627	0.163076	0.079454	-0.434124	-0.105896
KCNQ4	cyan	0.0135044	0.873475	-0.182502	0.119713	-0.0602849	0.379688	0.389836	-0.00559949	0.26457	0.45878	-0.136763	0.249927	-0.480902	-0.306448
CER1	cyan	0.0950241	0.800299	-0.0436852	0.133254	0.106941	0.208243	0.331342	0.0391998	0.24024	0.424303	-0.0920039	0.313315	-0.409299	-0.220584
KLF5	cyan	-0.022898	0.76685	-0.17847	0.211191	-0.12464	0.539034	0.386415	-0.0802816	0.41741	0.591316	-0.192169	0.161132	-0.458375	-0.215293
TBC1D13	cyan	0.119129	0.74307	0.0137514	0.209542	0.0893234	0.370374	0.385087	0.0411061	0.333774	0.292172	-0.0540716	0.551516	-0.452419	-0.255196
OXR1	cyan	0.0505974	0.60586	-0.0360707	0.187077	0.202526	0.415992	0.189782	0.144701	0.353276	0.790867	0.0802041	0.0684914	-0.355047	-0.0805673
HDDC2	cyan	-0.105011	0.476332	-0.249045	0.181903	-0.265989	0.366571	0.424429	-0.16818	0.24031	0.213987	-0.155263	0.16043	-0.322544	-0.233053
HLA-C	cyan	0.0559579	0.69806	-0.173523	-0.0120672	-0.187925	0.0168102	0.17341	-0.166417	-0.00400393	0.177951	-0.259339	0.123759	-0.309416	-0.221954
GHR	cyan	0.103891	0.873041	-0.0906675	0.264867	0.0209585	0.474025	0.445866	-0.0222357	0.417115	0.649024	-0.128396	0.332945	-0.560796	-0.279552
CREB3L3	cyan	0.114246	0.755092	0.0568728	0.24936	0.156949	0.275562	0.130146	7.04276e-05	0.243709	0.494081	-0.0292247	0.23522	-0.34357	-0.158199
FARP1	cyan	-0.0527359	0.722894	-0.284268	0.0905451	-0.269858	0.282762	0.362579	-0.225832	0.207985	0.310921	-0.232284	0.182047	-0.38775	-0.242723
CDKN2C	cyan	0.0238946	0.671138	-0.0858856	0.0645546	0.00123973	0.168962	0.137846	-0.017588	0.225171	0.559917	-0.0599726	-0.0348556	-0.170619	0.0687936
RAB20	cyan	0.259491	0.625375	0.0618605	0.221913	0.217043	0.573559	0.340837	0.299969	0.537838	0.77381	0.216561	0.190256	-0.414041	-0.138935
SLC25A11	cyan	0.125847	0.756521	-0.0642771	0.21155	0.00747893	0.349648	0.455601	0.0436292	0.446463	0.592698	-0.075867	0.188858	-0.334647	-0.171123
RMND1	cyan	0.292046	0.626135	0.0264187	0.358784	-0.0651928	0.554313	0.644313	0.0190779	0.504936	0.425978	0.00142971	0.336131	-0.488252	-0.241724
OR51B5	cyan	-0.150051	0.81667	-0.285814	-0.0614184	-0.0703149	0.268652	0.109606	-0.074739	0.157244	0.500789	-0.178615	0.159969	-0.34604	-0.161311
C6orf132	cyan	0.136924	0.791606	-0.00798622	0.164022	0.070756	0.383203	0.44858	0.0914075	0.372477	0.506215	-0.0230677	0.107481	-0.380769	-0.21383
PAIP1	cyan	-0.109042	0.605058	-0.348502	0.145418	-0.443783	0.408795	0.558512	-0.253093	0.297239	0.219188	-0.256428	0.0926465	-0.288377	-0.203254
MAN2A1	cyan	0.0426868	0.830097	-0.0781027	0.265849	0.0631046	0.388832	0.354189	-0.0712079	0.366621	0.600018	-0.147647	0.391288	-0.412743	-0.226209
SHISA8	cyan	0.285057	0.686943	0.11866	0.345175	0.315723	0.615486	0.502336	0.188281	0.602379	0.779749	0.164575	0.32701	-0.497717	-0.123902
CAND2	cyan	0.0618965	0.775737	-0.195352	0.192124	-0.156849	0.36131	0.52854	-0.166864	0.305793	0.347391	-0.196198	0.225909	-0.458527	-0.351484
KRTCAP2	cyan	0.214423	0.666504	-0.0474223	0.336363	-0.174868	0.431611	0.430601	-0.046048	0.386213	0.442566	-0.140239	0.154904	-0.463634	-0.245268
COQ8A	cyan	-0.14708	0.773546	-0.350149	-0.0438494	-0.256321	0.437158	0.207882	-0.202559	0.0915297	0.346397	-0.252413	0.215182	-0.359517	-0.246913
CHD1L	cyan	0.199198	0.53153	0.124092	0.116642	0.462317	0.297066	0.128625	0.300583	0.364478	0.76005	0.202904	0.141851	-0.271741	-0.00394662
COMMD2	cyan	-0.0199245	0.532397	-0.308953	-0.0571323	-0.37049	0.13725	0.406872	-0.329027	0.0649562	0.0336768	-0.323848	0.308941	-0.234257	-0.273702
ATP6V1FNB	cyan	0.465406	0.744051	0.134601	0.199217	0.206899	0.331212	0.368592	0.266583	0.385085	0.597352	0.0941377	0.0989326	-0.352852	-0.139898
TBC1D9	cyan	0.162458	0.828154	-0.0310283	0.265585	0.0101553	0.516352	0.548216	0.0298101	0.518383	0.596498	-0.0248705	0.222576	-0.45371	-0.220577
PRKAG3	cyan	0.245881	0.733168	0.00501465	0.210691	0.277194	0.446776	0.317122	0.215703	0.427956	0.671227	0.11636	0.251558	-0.370597	-0.0810819
C9orf131	cyan	0.0429743	0.570127	-0.150486	0.202023	-0.156639	0.469431	0.4151	-0.100455	0.321046	0.247584	-0.171996	0.466872	-0.40337	-0.259973
LINGO1	cyan	0.169791	0.664583	-0.0101026	0.0196663	0.236776	0.0970523	0.0838857	0.144965	0.106029	0.408789	0.0762557	0.383201	-0.297009	-0.0700939
TSSK6	cyan	0.0864067	0.880426	-0.122971	0.181642	-0.0404181	0.494233	0.476124	-0.0407037	0.420573	0.578496	-0.11611	0.287625	-0.478831	-0.312374
RAI2	cyan	0.178583	0.698926	-0.0442828	0.145535	-0.00230315	0.442463	0.509579	0.0975011	0.336534	0.471537	-0.106736	0.236319	-0.441007	-0.263871
ORMDL2	cyan	0.157375	0.762765	-0.121111	0.209766	-0.121753	0.402886	0.616121	-0.0517855	0.426642	0.419599	-0.167812	0.296626	-0.487726	-0.378652
DNAH9	cyan	-0.0123351	0.735115	-0.197203	0.182261	-0.219081	0.426704	0.376411	-0.0717887	0.269836	0.449972	-0.205873	0.0636512	-0.434798	-0.24013
APPBP2	cyan	-0.422861	0.575122	-0.521249	-0.19286	-0.46827	0.064153	0.192687	-0.37011	-0.120065	-0.0203756	-0.410369	0.280682	-0.17863	-0.229746
CDK10	cyan	-0.136294	0.804689	-0.297841	0.10723	-0.31714	0.371874	0.341184	-0.24113	0.230918	0.376831	-0.321754	0.0647426	-0.347134	-0.190073
C16orf96	cyan	-0.0794839	0.801682	-0.254376	0.00354416	-0.123974	0.364687	0.205531	-0.0855269	0.256949	0.596585	-0.144319	0.186244	-0.352252	-0.119981
SI	cyan	0.0985393	0.698445	-0.0141153	0.166213	0.202409	0.21704	0.227626	0.0732002	0.319334	0.647205	-0.0720701	0.150675	-0.400462	-0.257419
LHPP	cyan	-0.0380111	0.775304	-0.189178	0.0316252	0.0321562	0.348791	0.14432	-0.000881759	0.24247	0.648021	-0.0179313	0.100553	-0.287244	-0.0212333
PKIB	cyan	0.324666	0.778055	0.223003	0.340134	0.190725	0.379343	0.411353	0.0615488	0.392877	0.404656	-0.0308518	0.246795	-0.420486	-0.212133
BLCAP	cyan	0.0458148	0.815694	-0.0973721	0.178753	-0.0749274	0.42063	0.284087	-0.105114	0.264791	0.548183	-0.173929	0.150369	-0.427991	-0.193344
GOLGA6A	cyan	0.38804	0.803653	0.172823	0.28543	0.347915	0.341411	0.319801	0.234523	0.403174	0.631405	0.130248	0.217558	-0.383926	-0.117015
MS4A4A	cyan	0.282113	0.672152	0.0926513	0.260497	0.0440965	0.393452	0.451252	0.0264024	0.333054	0.346556	-0.00393158	0.346063	-0.501439	-0.319023
FBXO32	cyan	0.186793	0.7063	-0.056033	0.163836	0.0447052	0.367848	0.413855	0.0362959	0.31936	0.337145	0.0685364	0.370155	-0.387588	-0.186258
ZNF385D	cyan	0.0324146	0.777983	-0.153387	0.0669332	-0.104192	0.241382	0.426281	-0.0439373	0.148632	0.301899	-0.238575	0.104007	-0.325068	-0.228122
FAM170A	cyan	0.425807	0.728998	0.102257	0.186786	0.0908306	0.358219	0.329079	0.241021	0.334635	0.35199	-0.0384385	0.250358	-0.466299	-0.307157
CSNK2A3	cyan	-0.0724252	0.807735	-0.224024	0.0165488	-0.195974	0.159371	0.309439	-0.106606	0.0868575	0.173455	-0.25285	0.281298	-0.367128	-0.262541
FDX1	cyan	0.0285472	0.709694	-0.22271	0.237609	-0.309367	0.508597	0.465868	-0.115877	0.343003	0.445865	-0.23422	0.0609417	-0.339319	-0.124384
GLUL	cyan	0.0902039	0.744419	-0.0162036	0.193933	0.108601	0.419819	0.46855	0.10173	0.61666	0.461057	-0.0193689	0.386695	-0.301929	-0.162629
SPATA18	cyan	-0.251079	0.744975	-0.351969	-0.0906858	-0.280149	0.183936	0.141562	-0.231923	0.0296903	0.189497	-0.278758	0.137507	-0.209194	-0.108653
LRP5	cyan	-0.208602	0.697779	-0.385183	-0.0444669	-0.187764	0.109978	0.254809	-0.214602	0.089727	0.331822	-0.333158	0.104913	-0.363868	-0.315898
IL20RA	cyan	0.213039	0.703722	-0.0351906	0.360782	-0.059882	0.550906	0.621714	-0.0284356	0.511079	0.467781	-0.105104	0.30288	-0.466378	-0.28064
PLCL2	cyan	0.10997	0.834458	0.0320403	0.415213	0.0956223	0.346522	0.402324	-0.0333399	0.345047	0.532048	-0.0733245	0.195811	-0.384873	-0.186648
TMEM245	cyan	0.499579	0.663063	0.210592	0.297966	0.206003	0.45908	0.416868	0.318758	0.570987	0.587282	0.137703	0.0516724	-0.297412	-0.0667628
SCT	cyan	0.23027	0.56842	0.0214212	0.364102	-0.101407	0.521468	0.618721	-0.0087347	0.502506	0.383709	-0.0430128	0.174075	-0.388595	-0.155251
NBPF4	cyan	0.328394	0.66748	0.135944	0.348194	0.251642	0.616336	0.5011	0.324002	0.592046	0.709517	0.182518	0.0936802	-0.398373	-0.0986006
HBS1L	cyan	0.166403	0.737271	-0.0545152	0.310779	-0.0349077	0.404992	0.5111	-0.00899482	0.389856	0.358389	-0.116748	0.239077	-0.45222	-0.278523
NT5DC4	cyan	0.381628	0.775334	0.128182	0.411411	0.236926	0.589625	0.554362	0.239357	0.575302	0.673239	0.0924289	0.15148	-0.471806	-0.233104
SLC1A1	cyan	-0.36173	0.666041	-0.404108	-0.0991825	-0.360833	0.120674	0.0771988	-0.258269	-0.0674318	0.0969572	-0.352759	0.117624	-0.285081	-0.23818
ACSS3	cyan	0.113135	0.725338	-0.0770694	0.151219	-0.075533	0.350848	0.331249	0.0763049	0.353654	0.40696	0.0557149	0.112311	-0.319554	-0.0611261
TMPRSS11A	cyan	-0.0443198	0.753232	-0.203055	0.0737941	-0.0554073	0.309731	0.252304	-0.0558244	0.22242	0.419844	-0.097869	0.235476	-0.291122	-0.0319404
TAS2R60	cyan	0.139446	0.660764	-0.0946093	0.25168	-0.110383	0.408572	0.67945	-0.0636372	0.427728	0.299178	-0.118156	0.53378	-0.430838	-0.329484
ODF3B	cyan	-0.0407773	0.842056	-0.235808	0.0648981	-0.0651759	0.273398	0.256467	-0.0662972	0.223948	0.523101	-0.188255	0.203363	-0.381178	-0.202147
TAF1A	cyan	0.0957859	0.685781	0.0758532	0.292138	0.0527351	0.125788	0.174434	-0.110099	0.10335	0.350718	-0.1624	0.109979	-0.232724	-0.0513883
NLE1	cyan	0.394654	0.839423	0.17643	0.427738	0.313121	0.627979	0.539441	0.279065	0.633755	0.791506	0.10655	0.184056	-0.529615	-0.222881
HGH1	cyan	0.181103	0.621683	-0.0011486	0.185413	0.0827714	0.296774	0.435824	-0.00217639	0.344021	0.347523	-0.170095	0.643189	-0.32386	-0.219599
FOXF1	cyan	0.193088	0.691693	0.0651235	0.371988	0.157308	0.479885	0.288358	0.110524	0.405758	0.531772	0.212513	0.206095	-0.280486	-0.00951377
ALG10B	cyan	0.440002	0.637708	0.321198	0.397166	0.418012	0.557233	0.270417	0.302442	0.530086	0.657099	0.342289	0.229048	-0.301744	0.0982526
OTUD6B	cyan	0.293559	0.6242	0.191385	0.190778	0.43388	0.445131	0.221859	0.318598	0.35885	0.650046	0.301928	0.204879	-0.311757	0.0426281
GPR141	cyan	0.110323	0.734527	0.0241044	0.139744	0.28155	0.290522	0.234802	0.163766	0.358514	0.713063	-0.019301	0.176126	-0.313847	-0.109276
CLCNKA	cyan	0.214822	0.690565	0.0737456	0.246925	0.205919	0.323861	0.282539	0.0808031	0.315647	0.360218	0.0372053	0.515776	-0.286886	-0.140533
AC008982.1	cyan	0.283873	0.637516	0.100108	0.451393	0.0432934	0.7008	0.489198	0.185316	0.603154	0.579198	0.061228	0.191099	-0.492964	-0.221509
SLC9B1	cyan	-0.1904	0.83568	-0.363678	0.00948958	-0.239449	0.303412	0.320031	-0.188812	0.196497	0.379874	-0.349326	0.299932	-0.454244	-0.334076
PARP11	cyan	0.126003	0.706384	0.0882026	0.245421	0.363317	0.440311	0.304828	0.237084	0.443135	0.705492	0.101994	0.232155	-0.442504	-0.197367
CDCA3	cyan	0.0597967	0.689574	-0.0957069	0.145352	0.0474069	0.273027	0.289568	0.0222322	0.183985	0.268583	-0.0958005	0.45752	-0.374286	-0.259733
ZNF227	cyan	-0.325312	0.640247	-0.431671	-0.0747069	-0.463644	0.122574	0.30698	-0.336661	0.0291304	0.0985521	-0.322774	0.0383122	-0.229995	-0.102639
KCNA10	cyan	0.209234	0.69231	0.0429332	0.22337	0.0165439	0.394351	0.173845	0.0688652	0.241572	0.452452	-0.0152039	0.0792005	-0.23591	0.0789787
RCBTB2	cyan	0.158778	0.716086	0.0374289	0.395476	0.0322299	0.433738	0.493342	-0.0266934	0.415137	0.487059	-0.0382326	0.19558	-0.351571	-0.0578842
EMX1	cyan	0.169297	0.804087	-0.0865699	0.174487	0.0075501	0.331495	0.362261	-0.0444078	0.313525	0.501986	-0.00914823	0.417948	-0.422837	-0.175254
OR52N2	cyan	0.200797	0.713248	0.140805	0.247797	0.31059	0.310975	0.154401	0.156419	0.355867	0.641891	0.137287	0.176849	-0.309762	-0.0180636
SUN5	cyan	0.0817448	0.749229	-0.0186686	0.28672	0.130052	0.434395	0.373181	0.0743576	0.484314	0.696029	0.00564802	0.320848	-0.473012	-0.164219
SPTY2D1	cyan	0.153889	0.881587	-0.0221228	0.203362	0.160955	0.449128	0.339354	0.133058	0.368596	0.720216	-0.0432951	0.193962	-0.472565	-0.180725
SAMSN1	cyan	0.209642	0.780565	0.038156	0.269101	0.26462	0.463884	0.396847	0.154685	0.46052	0.7038	0.100167	0.399215	-0.473514	-0.162753
TEX48	cyan	-0.0508043	0.671504	-0.192353	0.0369656	-0.178841	0.0503931	0.289723	-0.181488	0.0226547	0.048743	-0.259119	0.235541	-0.355109	-0.311588
GPR171	cyan	0.172495	0.721053	-0.114727	0.146856	-0.113132	0.269492	0.477545	-0.0323585	0.211801	0.295982	-0.135495	0.264183	-0.355918	-0.159209
BCL7C	cyan	0.19258	0.778637	0.0225308	0.187869	0.176884	0.451583	0.21733	0.0857699	0.321139	0.583241	0.0519196	0.414398	-0.349634	-0.0348669
PGBD5	cyan	0.157479	0.787598	-0.0799447	0.124466	-0.0218788	0.306141	0.304603	-0.0248486	0.22617	0.29993	-0.140646	0.455084	-0.449809	-0.246492
PLIN1	cyan	0.265974	0.797544	0.0658338	0.236523	0.137838	0.38871	0.388092	0.16797	0.399846	0.422345	0.0444808	0.31221	-0.401181	-0.189656
CTSK	cyan	-0.0135756	0.839048	-0.166692	0.181758	-0.15966	0.407292	0.463432	-0.12152	0.332179	0.428643	-0.279567	0.142655	-0.453199	-0.286361
SEMA4G	cyan	-0.0227878	0.838674	-0.257487	0.0561239	-0.254336	0.317415	0.394808	-0.221227	0.159841	0.341125	-0.287966	0.0741185	-0.354854	-0.225115
CPS1	cyan	0.252455	0.606211	0.00178526	0.285601	0.00745051	0.433721	0.531747	0.0580931	0.417328	0.38872	-0.00591709	0.334698	-0.398643	-0.207474
NCBP3	cyan	-0.133025	0.838864	-0.261248	0.0637175	-0.212347	0.298173	0.282715	-0.155766	0.183703	0.336854	-0.243433	0.204728	-0.260771	-0.146635
HNRNPUL1	cyan	-0.120617	0.764505	-0.224773	-0.0510001	-0.00768963	0.126921	0.126531	-0.0363171	0.132505	0.440453	-0.122969	0.297892	-0.300447	-0.157776
COLGALT2	cyan	0.165604	0.783239	-0.0219771	0.253763	-0.0455658	0.432469	0.518359	-0.0074796	0.397791	0.373358	-0.0672576	0.257716	-0.485318	-0.26391
SLC22A1	cyan	-0.046521	0.815214	-0.189626	-0.00321366	-0.037309	0.149605	0.13342	-0.0741328	0.110284	0.452073	-0.186629	0.110541	-0.301271	-0.133148
SMN2	cyan	0.181671	0.699154	0.0143021	0.264916	0.12486	0.512131	0.403672	0.17414	0.414471	0.60427	0.0748382	-0.0262726	-0.338727	-0.100747
FEZ1	cyan	0.273158	0.743765	0.152501	0.321421	0.166734	0.612756	0.455505	0.179633	0.442379	0.571567	0.0819687	0.178711	-0.458225	-0.148342
CT62	cyan	0.382305	0.751939	0.19468	0.307071	0.152884	0.37191	0.353698	0.201953	0.3966	0.531013	0.0153363	0.13245	-0.350651	-0.0949558
PPP1R13L	cyan	0.24383	0.502826	0.0376899	0.254916	0.141086	0.50153	0.412524	0.197732	0.501973	0.686107	0.166182	0.083361	-0.380381	-0.0886019
SYBU	cyan	0.105642	0.726036	-0.164668	0.203613	-0.251645	0.37229	0.415878	-0.168704	0.278064	0.381696	-0.160092	0.117163	-0.283988	-0.11536
GSTT2B	cyan	0.106169	0.745547	-0.138519	0.1679	-0.0702975	0.459068	0.456853	-0.0551808	0.376928	0.397992	-0.105595	0.46104	-0.504193	-0.32767
TMEM31	cyan	0.00118753	0.757064	-0.197486	0.0339043	-0.180389	0.0879507	0.11242	-0.11049	-0.00779089	0.228674	-0.199557	-0.00197363	-0.158617	-0.0451
LMAN1	cyan	-0.234521	0.68516	-0.357399	-0.00198893	-0.360464	0.273637	0.19475	-0.270081	0.076618	0.231055	-0.333186	-0.00264982	-0.346647	-0.151584
FIP1L1	cyan	0.209178	0.831773	-0.0012565	0.268497	0.080169	0.366698	0.430879	0.0718083	0.369683	0.555058	-0.0451376	0.187393	-0.447068	-0.249958
DMTF1	cyan	-0.124341	0.718511	-0.411681	0.0627408	-0.428662	0.349912	0.324564	-0.246985	0.22476	0.355153	-0.284887	0.02939	-0.250842	-0.115881
CNN2	cyan	0.0269892	0.815714	-0.182119	0.0387288	-0.0808904	0.191909	0.321275	-0.0609031	0.200754	0.318233	-0.191857	0.303425	-0.334179	-0.212815
UGT2B11	cyan	0.252339	0.857142	0.0280272	0.238502	0.152772	0.391917	0.327706	0.132935	0.440337	0.710933	0.0520407	0.233582	-0.446066	-0.181948
OVCH2	cyan	0.165827	0.639294	0.107268	0.249977	0.341817	0.425396	0.251305	0.186825	0.434187	0.743	0.0931576	0.0662356	-0.375248	-0.0561306
C9orf64	cyan	0.225803	0.822447	0.0515977	0.329851	0.0927025	0.474068	0.443779	0.0720596	0.448519	0.516533	-0.0275139	0.420467	-0.568643	-0.298886
RMDN1	cyan	0.534109	0.570982	0.459224	0.5539	0.315393	0.475004	0.566242	0.171427	0.572381	0.466582	0.157517	0.304579	-0.508377	-0.266572
MAPK8IP3	cyan	0.165902	0.75008	0.0930302	0.276785	0.37487	0.486348	0.253807	0.150121	0.402073	0.714364	0.0548737	0.352432	-0.412373	-0.197003
PGA4	cyan	0.0380063	0.786397	-0.134475	0.0882016	0.0330393	0.345026	0.211833	0.0372913	0.339632	0.713045	-0.0837488	0.0681496	-0.3815	-0.161805
KRTAP4-5	cyan	0.301654	0.715772	0.108744	0.405122	0.190049	0.640472	0.49614	0.186912	0.568113	0.738887	0.121771	0.141275	-0.336676	-0.0711685
ATP5MC2	cyan	-0.0468591	0.635016	-0.175801	0.0280688	-0.13573	0.0854442	0.220256	-0.205267	0.0949968	0.138549	-0.18563	0.332869	-0.215004	-0.0758256
PIK3R2	cyan	0.271504	0.761639	0.0975799	0.322221	0.226722	0.632784	0.437218	0.23611	0.563161	0.709882	0.110753	0.254201	-0.474395	-0.20673
LTA4H	cyan	0.124424	0.833562	-0.056755	0.175706	0.0135479	0.346578	0.360164	0.00860714	0.316209	0.385525	-0.0911065	0.437007	-0.451381	-0.276723
CLDN18	cyan	-0.0101441	0.633513	-0.252813	0.110629	-0.212139	0.333732	0.560387	-0.178714	0.334623	0.238133	-0.187351	0.366626	-0.393745	-0.303664
COPS8	cyan	0.0649372	0.892855	-0.0927967	0.301769	-0.0448532	0.452611	0.410685	-0.0281609	0.362351	0.566267	-0.115951	0.247471	-0.398584	-0.203227
TRPM3	cyan	0.0930272	0.794582	-0.104449	0.183312	-0.00267712	0.331592	0.4001	-0.0454867	0.306092	0.531113	-0.135202	0.277148	-0.433289	-0.303266
G6PC	cyan	0.251955	0.717954	0.077998	0.107057	0.306141	0.261287	0.168517	0.228447	0.231856	0.414437	0.154571	0.281729	-0.35846	-0.121643
SLC25A12	cyan	0.122304	0.767787	-0.0967665	0.261681	-0.101633	0.471396	0.508952	0.00353547	0.348049	0.393406	-0.116056	0.225353	-0.414084	-0.302898
MMP8	cyan	0.0370202	0.747277	-0.21105	-0.026657	-0.119362	0.163251	0.253518	-0.102407	0.0542571	0.203296	-0.172946	0.31259	-0.315005	-0.204117
RHBDD3	cyan	0.057639	0.662493	-0.072877	0.134098	0.0635323	0.374903	0.190098	0.032398	0.282653	0.396561	0.0127139	0.402037	-0.192893	-0.0133072
PTPDC1	cyan	0.179547	0.714242	-0.0439564	0.0809352	0.122631	0.163477	0.267258	0.103054	0.18465	0.349281	0.0260638	0.0860433	-0.28912	-0.0974693
ACRBP	cyan	-0.17816	0.761658	-0.322544	-0.148241	-0.185863	0.0410701	0.123092	-0.189425	-0.0429613	0.125555	-0.260996	0.230427	-0.259638	-0.205941
KMT2A	cyan	0.138474	0.81282	-0.0596407	0.291137	-0.00283528	0.433547	0.471097	-0.0415727	0.374096	0.478546	-0.0683953	0.318413	-0.457986	-0.191468
DPH3	cyan	0.122413	0.72352	-0.119922	0.048815	-0.029782	0.326917	0.332346	-0.0133639	0.236891	0.306402	-0.0958535	0.319204	-0.308851	-0.158193
OR6V1	cyan	-0.0491909	0.66561	-0.295483	0.0526491	-0.281432	0.27946	0.37403	-0.157733	0.206737	0.224689	-0.323809	0.220428	-0.308253	-0.263259
PRR4	cyan	0.0999318	0.754807	-0.0527874	0.256825	-0.0176355	0.395434	0.370255	-0.0187914	0.350862	0.361158	-0.104042	0.219137	-0.366708	-0.193696
GZMH	cyan	0.0268947	0.624142	-0.0159135	0.147095	0.000847817	0.219339	0.212603	-0.10969	0.124869	0.173404	-0.0716192	0.479606	-0.441046	-0.246181
CLC	cyan	-0.00743948	0.865047	-0.173212	0.101696	-0.0284987	0.247726	0.325612	-0.0937142	0.238506	0.58074	-0.166102	0.116578	-0.378045	-0.211977
UXT	cyan	-0.0412641	0.718024	-0.28739	0.239689	-0.280033	0.54106	0.535692	-0.17891	0.375511	0.422589	-0.233667	0.230018	-0.459399	-0.289749
LST1	darkred	0.528793	-0.0638923	0.866165	0.435135	0.749079	-0.00784353	-0.0750988	0.3851	0.160176	0.157251	0.394641	0.178534	-0.0364394	0.161742
OLR1	darkred	0.546808	-0.0683504	0.809243	0.449968	0.410458	0.0745657	-0.0146646	0.225325	0.15214	0.0974325	0.227599	-0.0664207	0.0354803	0.172319
SLC11A1	darkred	0.533391	0.31116	0.611088	0.330893	0.24139	0.0788242	0.164043	0.163721	0.20866	0.293613	-0.0299366	-0.042085	-0.203405	-0.0877081
MS4A6A	darkred	0.617102	-0.210832	0.929564	0.505279	0.823667	0.0387437	-0.0245631	0.552463	0.293818	0.208482	0.548788	0.0790684	0.0914798	0.268105
PSAP	darkred	0.702307	0.0233448	0.871574	0.570214	0.680945	0.298691	0.206114	0.473229	0.431756	0.269667	0.5147	0.0914372	-0.118638	0.141315
EMILIN2	darkred	0.71544	-0.132722	0.901797	0.505548	0.680548	0.177856	0.155432	0.502564	0.362406	0.208425	0.396483	0.0366301	-0.102824	0.0636011
TLR2	darkred	0.582443	-0.0433488	0.814259	0.531881	0.593537	0.219162	0.135439	0.352066	0.384381	0.338229	0.388322	-0.0201849	-0.0314818	0.22
LILRA6	darkred	0.695413	-0.0325242	0.879118	0.515394	0.575693	0.166409	0.135308	0.481913	0.356187	0.259021	0.328547	-0.0582459	-0.133835	-0.0235197
CD101	darkred	0.55291	0.00246723	0.791995	0.504147	0.728292	0.21814	0.154485	0.477887	0.407746	0.379534	0.466915	0.0529703	-0.0223884	0.210464
CD163	darkred	0.636529	-0.24724	0.888866	0.463173	0.68175	0.0256774	0.108115	0.501058	0.357337	0.17373	0.463649	-0.0196806	0.0808505	0.187946
SLC15A3	darkred	0.56503	0.240852	0.804018	0.685057	0.616692	0.217789	0.146777	0.32527	0.347396	0.290592	0.28519	0.178636	-0.201733	-0.013969
LILRA2	darkred	0.623002	-0.0763276	0.892873	0.491826	0.630472	0.127601	0.00683596	0.377638	0.227199	0.150752	0.387427	0.0269936	-0.0768445	0.133363
VSIG4	darkred	0.588673	-0.203042	0.901184	0.407358	0.601358	-0.00169423	0.0161121	0.436895	0.25305	0.102556	0.38884	-0.0189847	0.105926	0.212061
FCGR2A	darkred	0.732095	-0.187725	0.90896	0.502174	0.607448	0.153699	0.127815	0.453091	0.301121	0.156312	0.413571	0.0201543	0.0438221	0.168821
CD300A	darkred	0.633079	-0.0535301	0.906248	0.516193	0.712243	0.14444	0.160133	0.395422	0.366173	0.24664	0.41381	0.135275	-0.0984019	0.12714
TMEM52B	darkred	0.705178	-0.000168198	0.871154	0.546353	0.561532	0.280408	0.139065	0.389381	0.350914	0.272954	0.377529	-0.0431316	-0.0578469	0.194763
CLEC7A	darkred	0.655163	-0.101899	0.94603	0.556738	0.712471	0.124541	0.0536761	0.475984	0.322945	0.328658	0.480867	-0.0782896	0.0106977	0.239046
CD300LF	darkred	0.525386	-0.0162368	0.895395	0.508982	0.584359	0.0746711	0.00280713	0.307765	0.219843	0.194106	0.316952	-0.0159369	-0.0190373	0.180977
IGSF6	darkred	0.549675	-0.195141	0.916374	0.486883	0.727227	0.0588079	-0.058159	0.4414	0.226148	0.175539	0.465868	0.0319469	0.0698327	0.269234
PLXNC1	darkred	0.837177	-0.11522	0.843587	0.617532	0.707462	0.265995	0.182787	0.529645	0.434302	0.366302	0.475043	0.0216529	-0.120749	0.0715813
TLR4	darkred	0.681476	-0.205789	0.845104	0.552617	0.71263	0.261495	0.175363	0.542068	0.410365	0.303041	0.470831	-0.0538789	-0.0396813	0.153391
GPNMB	darkred	0.819846	-0.154177	0.914528	0.499307	0.658051	0.143753	0.0603386	0.518427	0.319286	0.204931	0.450795	-0.000872414	-0.0205726	0.145215
ADAP2	darkred	0.721051	-0.118376	0.928748	0.559422	0.753943	0.170247	0.112384	0.487075	0.377721	0.253944	0.527247	0.116773	-0.0541451	0.18237
RASSF4	darkred	0.467057	0.0396092	0.75649	0.408754	0.714815	-0.0347438	-0.0333542	0.400807	0.209679	0.341148	0.496203	-0.0221704	0.11035	0.368966
CD300C	darkred	0.569353	0.0136862	0.851456	0.512669	0.59723	0.168397	0.115755	0.355197	0.287961	0.208106	0.37544	0.0356269	-0.0631146	0.135364
LIPA	darkred	0.577126	-0.108425	0.814812	0.596601	0.681693	0.314621	0.196603	0.510496	0.449081	0.297663	0.539159	0.0877426	-0.0907855	0.154777
GAL3ST4	darkred	0.759732	0.0400069	0.801842	0.556959	0.60967	0.219066	0.149716	0.476592	0.324676	0.240816	0.368942	0.0480345	-0.127009	0.0312388
SIGLEC1	darkred	0.598357	0.0510587	0.850325	0.64021	0.582993	0.0462483	0.122772	0.409052	0.243163	0.224619	0.318	-0.0399571	-0.0851217	0.0250788
MCEMP1	darkred	0.381154	-0.00385535	0.639433	0.23486	0.285633	-0.00213604	-0.0189096	0.135683	0.0142845	0.0101248	0.0124572	-0.0404529	-0.0297163	0.0296223
SLC1A3	darkred	0.629065	-0.147944	0.813005	0.536084	0.62066	0.154778	0.175676	0.417815	0.413124	0.287518	0.448284	-0.0537191	-0.0127947	0.145304
TLR1	darkred	0.495317	-0.231254	0.757042	0.511757	0.676322	0.293286	0.12457	0.381998	0.410898	0.300004	0.475867	0.0373951	0.07638	0.348131
GM2A	darkred	0.685947	0.0133213	0.893589	0.5904	0.70961	0.274121	0.233454	0.474653	0.433014	0.317789	0.406108	0.117634	-0.216198	-0.0209313
CLEC5A	darkred	0.676119	-0.09649	0.807726	0.405152	0.457132	0.111075	0.0917091	0.300289	0.213324	0.165266	0.28073	-0.0533657	0.002539	0.207928
AQP9	darkred	0.592783	-0.0948473	0.816489	0.432248	0.435704	0.0263716	0.13853	0.287289	0.186082	0.0663452	0.179198	-0.0957526	-0.0880302	-0.0201409
IL4I1	darkred	0.437601	0.315607	0.649772	0.476847	0.47127	0.108891	0.185952	0.145631	0.231626	0.235708	0.146489	0.161432	-0.200931	-0.0857853
RNASE2	darkred	0.562564	-0.152451	0.827088	0.413837	0.534703	0.0518329	0.0727522	0.297996	0.179596	0.0720263	0.299093	0.0548295	0.011698	0.151053
TLR8	darkred	0.550078	-0.25788	0.903958	0.539427	0.68169	0.14087	0.101805	0.455499	0.357982	0.205978	0.491932	-0.0676993	0.0853556	0.241242
FLVCR2	darkred	0.679044	0.0275355	0.824031	0.540705	0.635409	0.261018	0.27348	0.548326	0.446645	0.335404	0.396951	0.0577175	-0.174037	-0.00308718
GBGT1	darkred	0.712363	0.13784	0.838497	0.492844	0.730322	0.222656	0.127398	0.474834	0.348227	0.399683	0.350494	0.137768	-0.172666	0.0986988
CD33	darkred	0.661819	-0.099858	0.94093	0.538015	0.750343	0.157791	0.0541928	0.511517	0.361654	0.305938	0.509382	0.052016	-0.0137203	0.225543
HTRA4	darkred	0.528377	-0.0225612	0.807275	0.457842	0.55521	0.106589	0.0349599	0.354078	0.278453	0.278224	0.33895	-0.0551117	-0.063309	0.100956
GPR84	darkred	0.576573	-0.0173083	0.755465	0.462103	0.487085	0.203101	0.169358	0.294861	0.274273	0.227513	0.310691	0.0244752	-0.0836409	0.0948226
CLEC4A	darkred	0.600123	-0.102431	0.914818	0.488053	0.751566	0.115557	0.0322086	0.443568	0.289861	0.25543	0.423963	0.113813	-0.0427532	0.145346
CYP27A1	darkred	0.422941	0.0940287	0.700556	0.332378	0.543105	0.242984	-0.101675	0.335252	0.248155	0.250004	0.347553	0.0174634	-0.106619	0.193176
LILRB3	darkred	0.646122	0.00550722	0.911127	0.532322	0.680909	0.128507	0.0982773	0.488496	0.365362	0.331371	0.437837	-0.0128629	-0.104127	0.0856364
HAVCR2	darkred	0.670881	-0.112099	0.969287	0.575163	0.725712	0.0809446	0.073864	0.420319	0.317608	0.197747	0.425072	0.0853103	-0.0125225	0.156102
GPR34	darkred	0.573342	-0.336661	0.824341	0.429881	0.764013	0.0523233	-0.03263	0.554087	0.289438	0.199741	0.585523	-0.0320915	0.206353	0.370027
TNFSF13B	darkred	0.539858	-0.132134	0.7792	0.694211	0.683564	0.292596	0.174367	0.408814	0.419249	0.324104	0.479507	0.00212986	-0.0537892	0.201104
IL2RA	darkred	0.597729	-0.0940654	0.827924	0.516262	0.703449	0.116127	0.219138	0.476411	0.402468	0.275572	0.337645	0.0881467	-0.0782847	0.0160336
LILRB2	darkred	0.640394	-0.161289	0.936634	0.515381	0.773807	0.0871921	0.0605399	0.528835	0.324542	0.227388	0.498598	0.0268472	-0.00667426	0.151205
ACP5	darkred	0.563165	0.101577	0.796858	0.452196	0.523506	0.08799	0.0941939	0.316769	0.214868	0.142757	0.168199	0.0634519	-0.180914	-0.0524626
NPL	darkred	0.607631	-0.0829259	0.866814	0.543389	0.685076	0.288129	0.143579	0.447207	0.402652	0.304778	0.422436	0.0637284	-0.178328	0.0248101
SIRPA	darkred	0.726629	-0.0972278	0.869083	0.525624	0.72012	0.147309	0.0543869	0.501386	0.289622	0.264247	0.495385	-0.0465733	0.00848742	0.293387
SNX10	darkred	0.532921	-0.147329	0.790969	0.571724	0.638234	0.230664	0.184908	0.287219	0.364929	0.32526	0.41452	-0.0583136	0.039146	0.287586
NCF2	darkred	0.665208	-0.0319803	0.876368	0.522771	0.583907	0.15609	0.129812	0.366251	0.248685	0.222415	0.370939	-0.00255297	-0.0349528	0.141282
C2	darkred	0.530199	0.091624	0.739636	0.554009	0.552042	0.120152	0.271481	0.352774	0.419331	0.255433	0.253766	0.166574	-0.225572	-0.11685
TMIGD3	darkred	0.647927	-0.174209	0.846074	0.499745	0.625024	0.108591	0.0584378	0.471883	0.342228	0.198024	0.451963	0.0144055	0.0568832	0.243613
FPR1	darkred	0.663039	-0.218511	0.87892	0.413586	0.693094	0.0638658	0.0150491	0.447777	0.239492	0.130874	0.466544	-0.0260075	0.0202705	0.185465
RASGRP4	darkred	0.711973	-0.0459894	0.878775	0.472286	0.773871	0.17188	0.0511961	0.612341	0.353699	0.362179	0.484962	0.00815734	-0.0741296	0.168947
MERTK	darkred	0.680073	-0.172352	0.847744	0.473956	0.776045	0.113715	0.115836	0.620535	0.417513	0.307388	0.518411	-0.0260866	0.0449563	0.225633
CCR1	darkred	0.665915	-0.247272	0.910611	0.56413	0.772276	0.100077	0.0983242	0.526555	0.327678	0.228348	0.530498	0.0402688	0.00754284	0.190373
FCGR1A	darkred	0.624278	-0.104169	0.886586	0.522099	0.574807	0.0585942	0.086907	0.332139	0.270946	0.111456	0.355309	0.118767	-0.0151762	0.136666
RAB42	darkred	0.66939	0.0242835	0.738732	0.511665	0.494505	0.178048	0.260015	0.348339	0.384775	0.2545	0.338629	0.059194	-0.123983	0.0889171
HS3ST2	darkred	0.589501	-0.0471273	0.726461	0.326333	0.502243	0.0388186	-0.0669199	0.366184	0.128664	0.137397	0.237396	0.0542348	-0.110329	0.0181152
TFEC	darkred	0.616708	-0.121514	0.924552	0.603607	0.81086	0.179409	0.107214	0.505262	0.407904	0.393665	0.499456	0.000375525	-0.0463019	0.167324
CD14	darkred	0.599587	-0.0268895	0.847924	0.41713	0.634737	-0.0158373	0.00713033	0.395235	0.144012	0.113826	0.399723	0.0744759	0.000518636	0.176683
TAS2R46	darkred	0.543746	-0.102671	0.830818	0.481984	0.586664	0.066228	0.08043	0.343467	0.240703	0.125889	0.274325	0.0381447	-0.0725836	0.0307449
FRMD8	darkred	0.642233	-0.179486	0.906758	0.46698	0.759047	0.141233	0.0648133	0.570589	0.357092	0.280219	0.454715	-0.00306403	0.0180527	0.156305
SSX3	darkred	0.737174	-0.0249357	0.823	0.459577	0.721372	0.161888	0.106007	0.517385	0.352442	0.244718	0.495286	0.224971	-0.131275	0.0619258
CD2BP2	darkred	0.695859	-0.222478	0.930113	0.543931	0.597623	0.107278	0.0958318	0.42912	0.321915	0.155904	0.432042	-0.0516372	0.0257554	0.165968
CIAO3	darkred	0.582557	-0.123849	0.909489	0.491205	0.783525	0.130335	0.0687348	0.481355	0.351833	0.303767	0.506551	-0.000541249	0.0256495	0.228697
ZNF827	darkred	0.671044	-0.0788221	0.951404	0.514114	0.623303	0.0983965	0.071482	0.391988	0.264036	0.167776	0.338057	0.026808	-0.0659927	0.0875495
CCDC40	darkred	0.610521	-0.0449132	0.918242	0.490007	0.769208	0.0722226	0.0165125	0.464418	0.311944	0.274892	0.438527	0.0073761	0.0149775	0.205258
MPIG6B	darkred	0.615535	0.0806883	0.792843	0.688851	0.641161	0.238661	0.313799	0.357922	0.432842	0.369093	0.272284	0.1506	-0.245843	-0.107998
ERMN	darkred	0.591141	0.0130596	0.894033	0.458131	0.633232	-0.0369766	-0.0455464	0.34568	0.163578	0.0930796	0.311213	0.122458	-0.00844334	0.153016
TMX2-CTNND1	darkred	0.681512	-0.127769	0.967321	0.50323	0.689565	0.0835373	0.0354451	0.453448	0.285964	0.203134	0.421285	-0.0169986	-0.00139817	0.197019
SLC16A5	darkred	0.750929	-0.084166	0.855308	0.610457	0.693708	0.24958	0.257646	0.512262	0.444553	0.277683	0.540143	0.104994	-0.106024	0.127924
KDM6B	darkred	0.594544	-0.0649462	0.796972	0.43642	0.583008	0.201994	0.135489	0.410726	0.342794	0.25565	0.492806	-0.0174114	-0.0600144	0.165991
OR4D2	darkred	0.419877	0.2255	0.615464	0.289046	0.415929	-0.0935392	-0.0407766	0.191545	0.038931	0.0508618	0.129492	0.044031	-0.00869755	0.0625287
TDRP	darkred	0.495293	0.00521377	0.846131	0.523544	0.7324	0.105546	0.0899661	0.387239	0.330484	0.257306	0.423052	0.161475	-0.0525552	0.134813
HACD2	darkred	0.617422	0.0272887	0.671137	0.346615	0.267678	0.135734	0.231555	0.223557	0.201934	0.103369	0.0626637	-0.0159816	-0.199298	-0.121568
ETV4	darkred	0.506197	-0.0657777	0.769671	0.363969	0.419911	-0.0665379	-0.0760564	0.211863	0.0658157	-0.0388003	0.241342	0.0720379	0.0995334	0.23136
MYBPC2	darkred	0.706147	-0.0169953	0.799496	0.615363	0.685555	0.421958	0.328439	0.515831	0.595688	0.415288	0.53092	0.117009	-0.16322	0.139845
MYL9	darkred	0.733218	0.0156494	0.85881	0.624026	0.676721	0.336623	0.220079	0.490451	0.492094	0.375994	0.50741	0.115681	-0.130794	0.131485
RGSL1	darkred	0.655431	0.0616747	0.856233	0.568872	0.781357	0.203627	0.184687	0.469459	0.46896	0.412745	0.41198	0.0857503	-0.156824	0.0880475
PAN2	darkred	0.37898	0.0226765	0.662685	0.334917	0.350714	-0.0477689	-0.0746848	0.128557	0.0223572	-0.0193614	0.160546	0.0815007	0.010501	0.0944512
XKRX	darkred	0.579659	-0.0454989	0.820762	0.409608	0.614935	0.0629015	0.00930254	0.420618	0.204686	0.236592	0.291078	-0.117682	-0.0486169	0.112522
PEBP1	darkred	0.537604	-0.142688	0.728867	0.417916	0.46825	0.166124	0.146556	0.373441	0.284306	0.155259	0.217591	-0.105843	-0.116128	-0.0289163
EIPR1	darkred	0.548487	-0.125893	0.771829	0.525393	0.658885	0.164939	0.046349	0.410071	0.356571	0.244997	0.483814	-0.00886175	0.0694107	0.264889
FTCD	darkred	0.612907	-0.21895	0.925158	0.477039	0.777149	0.0259306	-0.0692948	0.528636	0.268075	0.216076	0.508971	-0.0361267	0.105759	0.285047
HSD17B7	darkred	0.631937	-0.231897	0.949835	0.514566	0.722558	0.048351	0.0095761	0.491632	0.26273	0.142372	0.475943	0.0126672	0.123092	0.246343
MRPS6	darkred	0.635612	-0.0468899	0.774835	0.436246	0.691691	0.23326	0.036005	0.528529	0.402523	0.268834	0.576006	0.108773	-0.00207545	0.294093
FAM160A2	darkred	0.648834	0.0552043	0.902237	0.500789	0.729963	0.123951	0.0749504	0.448435	0.339017	0.303648	0.374978	0.116777	-0.0631261	0.130016
ARMCX3	darkred	0.633139	-0.199647	0.92368	0.470402	0.772097	0.046842	-0.0032059	0.538111	0.275392	0.196581	0.545996	0.012123	0.108982	0.302723
SCN3B	darkred	0.675828	-0.144299	0.956044	0.58373	0.775203	0.104204	0.121204	0.451899	0.34358	0.222631	0.429553	0.107987	-0.0448889	0.124555
OR4D9	darkred	0.674104	-0.145059	0.954057	0.557184	0.685473	0.134402	0.100873	0.46745	0.320826	0.186769	0.398973	-0.0335626	-0.026407	0.135073
CFAP74	darkred	0.431203	0.158573	0.768849	0.284351	0.580227	-0.00193457	-0.112156	0.329034	0.0969239	0.221244	0.305637	-0.0361767	0.0138264	0.225459
GRIK3	darkred	0.582143	-0.023806	0.886446	0.522941	0.636579	0.197454	0.0496927	0.37191	0.292821	0.293543	0.38208	-0.0568122	-0.0489292	0.174335
MCM3	darkred	0.447321	-0.0871599	0.810175	0.4528	0.572462	0.0954873	-0.00896655	0.413392	0.250775	0.233574	0.357841	-0.105928	0.0316384	0.224859
TSPAN7	darkred	0.60828	-0.102692	0.815097	0.437099	0.767122	0.171836	0.0319081	0.522659	0.325915	0.288004	0.516272	0.131414	-0.0506188	0.176836
APOA1	darkred	0.514277	0.141124	0.813014	0.457155	0.66225	0.136348	0.0895423	0.363447	0.281501	0.296449	0.292213	0.0367437	-0.153374	0.0414785
GCG	darkred	0.531498	-0.0869447	0.872722	0.494417	0.697511	0.17928	0.111129	0.390983	0.386108	0.290295	0.42505	0.0853103	-0.0309642	0.162315
RIOX1	darkred	0.515936	-0.234688	0.836084	0.385957	0.704731	-0.0693382	-0.132559	0.476911	0.181107	0.119569	0.53227	-0.0196695	0.221812	0.440036
C3orf58	darkred	0.63334	-0.227896	0.947172	0.473451	0.742993	0.0156793	0.0116725	0.515483	0.29387	0.166001	0.462037	0.0429975	0.0715861	0.195728
B3GNT3	darkred	0.576969	-0.132366	0.903648	0.453644	0.749235	-0.0117819	-0.0516061	0.423556	0.195004	0.115609	0.45325	0.190198	0.0284011	0.22236
CARNMT1	darkred	0.583629	-0.245802	0.860932	0.409263	0.619081	0.0423557	0.0330772	0.473306	0.264171	0.171493	0.407961	-0.0535156	0.0623045	0.182048
TMEM135	darkred	0.630116	-0.0686274	0.825797	0.474049	0.561703	0.180314	0.0748934	0.473477	0.290553	0.237523	0.351752	-0.0872582	-0.0476243	0.166782
FASTKD1	darkred	0.775479	-0.125879	0.846023	0.543778	0.764047	0.256591	0.163247	0.65981	0.402887	0.342283	0.528773	0.0729221	-0.0628196	0.174597
HMGB4	darkred	0.473352	0.00332899	0.702771	0.319573	0.460324	-0.0369972	0.0777736	0.311225	0.131045	0.0962142	0.144793	0.0514802	-0.0838859	-0.0452528
H2AFB1	darkred	0.601586	-0.145891	0.842797	0.630899	0.704619	0.324804	0.225563	0.48367	0.470059	0.365937	0.493492	-0.0120306	-0.0772628	0.163647
KRTAP4-11	darkred	0.601203	-0.0644277	0.927141	0.551717	0.728548	0.0764922	0.0909002	0.432143	0.308738	0.206443	0.4319	0.080129	-0.00996966	0.144562
OSBP2	darkred	0.562808	0.108355	0.875118	0.438657	0.749991	-0.00772314	-0.0427684	0.403309	0.186623	0.227604	0.349874	0.125441	-0.0246551	0.167653
ZNF791	darkred	0.59229	0.0347985	0.895893	0.441583	0.869928	0.0448617	-0.0300935	0.503011	0.277331	0.355518	0.463537	0.0754743	-0.00358403	0.218949
SMAD7	darkred	0.566325	-0.0610896	0.728098	0.436052	0.522353	0.162128	0.176625	0.359947	0.319511	0.233896	0.233121	0.0431602	-0.205288	-0.11981
ANKHD1-EIF4EBP3	darkred	0.706551	0.0207499	0.838205	0.536485	0.624921	0.257368	0.28556	0.495077	0.493827	0.346833	0.394504	-0.0415902	-0.0705527	0.10083
KLC4	darkred	0.7262	-0.140517	0.872193	0.654272	0.713926	0.187647	0.251373	0.469907	0.438644	0.291917	0.444652	0.0791769	-0.0937356	0.0592226
SSTR2	darkred	0.632658	-0.171875	0.857953	0.539458	0.450475	0.0713181	0.163195	0.31667	0.260907	0.0378716	0.299645	-0.0198634	0.0691778	0.143306
USP13	darkred	0.531922	-0.0935379	0.805877	0.400872	0.675815	0.0312311	0.0263567	0.414468	0.20869	0.115839	0.372772	0.12809	-0.109534	0.0130325
GDF7	darkred	0.451854	0.0842765	0.752396	0.553132	0.563469	0.256584	0.130492	0.346665	0.358431	0.292638	0.302552	-0.0349959	-0.131897	0.0460103
THAP7	darkred	0.514198	-0.067742	0.892643	0.490825	0.758383	0.0295795	-0.0569416	0.400215	0.18985	0.197072	0.441197	0.0380021	0.0431392	0.23404
IFIT5	lightcyan1	0.536659	0.136227	0.577075	0.872384	0.532196	0.43655	0.29631	0.369461	0.523948	0.44936	0.450657	0.111953	-0.156046	0.117522
DDX60L	lightcyan1	0.307921	0.287906	0.329917	0.749142	0.206714	0.498709	0.470805	0.140513	0.492863	0.527501	0.126976	-0.0607376	-0.295491	-0.0615274
MX2	lightcyan1	0.385586	0.385634	0.38704	0.806719	0.32453	0.401354	0.333484	0.173016	0.341868	0.410633	0.131692	0.0923922	-0.378252	-0.20559
NMI	lightcyan1	0.400871	0.394669	0.333866	0.769587	0.249508	0.498696	0.627478	0.125241	0.555547	0.45183	0.0936979	0.181653	-0.323656	-0.12686
ZNFX1	lightcyan1	0.575404	0.352826	0.50341	0.811646	0.420909	0.671039	0.564616	0.402524	0.726126	0.624575	0.324403	0.11051	-0.389003	-0.123083
DTX3L	lightcyan1	0.436274	0.209961	0.440645	0.868327	0.326945	0.551633	0.584712	0.289416	0.649695	0.504403	0.317995	0.0246601	-0.24056	-0.00894197
IFIH1	lightcyan1	0.381393	0.196643	0.483418	0.908205	0.363115	0.435296	0.497496	0.1803	0.500171	0.385381	0.301251	-0.0157206	-0.251978	-0.0459263
PARP9	lightcyan1	0.504494	0.243611	0.529312	0.937763	0.399838	0.45627	0.501443	0.288387	0.572539	0.478237	0.391137	0.0424445	-0.240458	0.00791413
XAF1	lightcyan1	0.369065	0.341334	0.353374	0.744546	0.323385	0.420235	0.370888	0.242865	0.462555	0.688353	0.184192	-0.0777128	-0.253135	-0.00852397
IFI44L	lightcyan1	0.283055	0.19387	0.419173	0.860725	0.309402	0.206952	0.222949	0.075195	0.269047	0.32553	0.210924	-0.000790139	-0.0919567	0.1267
EPSTI1	lightcyan1	0.497423	0.266727	0.549611	0.847285	0.425101	0.326711	0.368121	0.228819	0.369426	0.375612	0.268918	0.120468	-0.228706	-0.0525552
USP18	lightcyan1	0.45066	0.214397	0.492147	0.883464	0.355261	0.463974	0.465174	0.194701	0.447778	0.366438	0.332541	-0.0643251	-0.249432	-0.0473914
UBE2L6	lightcyan1	0.468954	0.210229	0.594335	0.867271	0.432205	0.332205	0.419203	0.17989	0.485568	0.30881	0.236175	0.15975	-0.220929	0.0139431
EIF2AK2	lightcyan1	0.551188	0.192668	0.45004	0.862477	0.371349	0.619513	0.572663	0.385217	0.664849	0.571162	0.385843	0.0195469	-0.277576	-0.0158206
RSAD2	lightcyan1	0.55792	0.12945	0.595744	0.882718	0.36897	0.245958	0.369158	0.214042	0.370967	0.261725	0.249757	0.0172512	-0.185489	-0.0637109
DDX60	lightcyan1	0.319007	0.199671	0.384173	0.864661	0.201501	0.488505	0.447173	0.133359	0.49157	0.407688	0.192658	-0.0539882	-0.196569	0.00177613
OAS3	lightcyan1	0.327297	0.210031	0.410875	0.907509	0.212379	0.404503	0.509898	0.110675	0.544069	0.358662	0.158888	-0.0469372	-0.21675	-0.0791855
TRIM21	lightcyan1	0.331604	0.362553	0.39163	0.788439	0.343498	0.480134	0.402056	0.207309	0.532142	0.462443	0.14638	0.153261	-0.223799	0.0171736
GBP4	lightcyan1	0.480865	0.0266249	0.6464	0.804275	0.550496	0.291667	0.354788	0.322193	0.503897	0.376316	0.330613	0.0585265	-0.091064	0.0554847
TRIM69	lightcyan1	0.518286	0.169541	0.567733	0.836406	0.534841	0.505605	0.421502	0.41828	0.567014	0.484093	0.398655	0.141938	-0.288935	0.0160475
PRDM6	lightcyan1	0.505101	0.32847	0.549103	0.914805	0.484457	0.487722	0.516517	0.326584	0.635196	0.618538	0.262977	0.0269062	-0.28647	-0.00194922
PALB2	lightcyan1	0.416666	0.231342	0.526643	0.873189	0.460834	0.393777	0.420675	0.262519	0.534592	0.583759	0.301755	-0.0252738	-0.213752	0.0286398
LTBP4	lightcyan1	0.634916	-0.00721898	0.690385	0.787054	0.555341	0.299615	0.376348	0.42797	0.550512	0.362179	0.345528	0.08288	-0.145448	-0.014383
LACTBL1	lightcyan1	0.523561	0.176281	0.572123	0.87368	0.505858	0.447937	0.370799	0.307629	0.518835	0.427864	0.354432	0.0397651	-0.17232	0.0720131
AC008758.1	lightcyan1	0.359272	0.146617	0.497945	0.897802	0.26675	0.240656	0.330656	0.0926753	0.317676	0.21152	0.211574	-0.00752241	-0.0567445	0.0925071
PROK1	lightcyan1	0.337928	0.166446	0.440014	0.917918	0.263255	0.324247	0.35124	0.114533	0.322204	0.270955	0.200511	-0.048179	-0.153483	-0.00819162
MYOM2	lightcyan1	0.459958	0.0283437	0.691805	0.796595	0.645114	0.410119	0.405918	0.376247	0.568721	0.354715	0.486799	0.125502	-0.164989	0.0617052
C6orf203	lightcyan1	0.31494	0.268754	0.453556	0.764371	0.558764	0.206004	0.310452	0.20611	0.373508	0.424127	0.174766	0.203085	-0.286335	-0.176335
UBXN11	lightcyan1	0.1068	0.312447	0.226032	0.635379	0.0434793	0.119557	0.205581	-0.0718113	0.0716679	0.0616061	0.0194731	-0.0452488	-0.185014	-0.0826112
TNR	lightcyan1	0.477082	0.0661362	0.628581	0.817989	0.489429	0.216666	0.272909	0.231852	0.340277	0.24804	0.379354	0.104064	-0.103023	0.0254147
PARP8	lightcyan1	0.265117	0.174961	0.389168	0.85025	0.30418	0.271168	0.247128	0.122607	0.32732	0.263552	0.287375	0.0306141	-0.0492487	0.161505
CNTNAP1	lightcyan1	0.29987	-0.00109818	0.575623	0.748083	0.622342	0.144691	0.223461	0.221212	0.303644	0.279799	0.295326	0.0699661	-0.0507715	0.0564688
EIF4G1	lightcyan1	0.497689	0.165509	0.599568	0.817328	0.494178	0.475692	0.442868	0.260667	0.514891	0.358181	0.277754	0.217905	-0.271522	-0.0570645
UBE2T	lightcyan1	0.428069	0.175096	0.516391	0.846567	0.373294	0.479426	0.37681	0.193785	0.510673	0.47109	0.31466	-0.0472341	-0.145009	0.207088
ZNF385B	lightcyan1	0.315076	0.264629	0.226059	0.712743	0.163746	0.531456	0.555876	0.140892	0.553682	0.456595	0.158722	0.0490195	-0.331984	-0.191247
RHOH	lightgreen	0.421973	-0.00449905	0.589966	0.343498	0.89388	0.110065	0.0915469	0.452203	0.35787	0.365803	0.376877	0.356866	-0.158947	-0.0506129
PLCB2	lightgreen	0.376514	0.258108	0.551892	0.35705	0.621266	0.142101	0.0196411	0.343263	0.25868	0.406106	0.270405	0.195079	-0.135873	0.0674566
CFP	lightgreen	0.381842	0.0291033	0.627893	0.263296	0.865854	0.0367521	-0.0983539	0.480952	0.203336	0.332803	0.441912	0.205247	-0.0528049	0.140939
EBI3	lightgreen	0.403418	0.0474433	0.66215	0.384476	0.880506	0.0830615	-0.00439672	0.44935	0.328499	0.348351	0.543974	0.255746	-0.00112638	0.198891
PDE6G	lightgreen	0.529148	0.0716107	0.742462	0.40798	0.820149	0.131768	0.073839	0.44734	0.336931	0.362802	0.391014	0.220551	-0.126143	0.0605092
FDCSP	lightgreen	0.202252	0.102321	0.304272	0.168321	0.64491	0.026433	-0.0875287	0.200845	0.0820227	0.239308	0.284588	0.320002	-0.101895	0.0128257
SPN	lightgreen	0.539862	-0.0686492	0.858712	0.448742	0.881888	0.090487	-0.032389	0.521145	0.296176	0.348929	0.512324	0.084357	0.0266677	0.234514
FABP4	lightgreen	0.26637	-0.142982	0.376745	0.0725974	0.659898	-0.117767	-0.123584	0.395554	0.115375	0.150465	0.416633	0.226109	0.055364	0.0675627
ITPRIPL1	lightgreen	0.603323	0.00857183	0.685425	0.462021	0.828163	0.230154	0.308068	0.507679	0.508848	0.462827	0.492504	0.270633	-0.152125	0.0386165
ANKRD33B	lightgreen	0.667472	-0.00778607	0.690073	0.509858	0.838418	0.272884	0.269094	0.585264	0.491966	0.470113	0.413091	0.218383	-0.20805	-0.0455046
AGAP2	lightgreen	0.478881	0.156908	0.598715	0.406664	0.803585	0.21267	0.14644	0.453511	0.398021	0.475757	0.423453	0.279195	-0.161973	0.0538003
KDM8	lightgreen	0.455593	0.107847	0.509639	0.329619	0.713653	0.19271	0.00900119	0.525796	0.336509	0.413218	0.541027	0.103236	0.0706638	0.384786
LY86	lightgreen	0.573458	-0.0587934	0.849283	0.432723	0.8365	0.0358401	-0.0857012	0.405233	0.214624	0.219154	0.442024	0.266949	-0.0260935	0.155767
GMIP	lightgreen	0.208079	0.539269	0.348166	0.40453	0.567653	0.436677	0.226951	0.225663	0.431784	0.635508	0.169986	0.322271	-0.357997	-0.108834
TNFAIP8L2	lightgreen	0.515973	-0.0537593	0.842538	0.437629	0.849659	-0.0164936	-0.0784528	0.448419	0.186951	0.203752	0.45244	0.220233	0.0125753	0.189103
ZNF439	lightgreen	0.551884	0.20377	0.505143	0.41153	0.730158	0.255365	0.205302	0.459345	0.461804	0.558025	0.51867	0.225415	-0.161457	0.160282
ZNF101	lightgreen	0.479844	0.165879	0.536956	0.46211	0.883311	0.30917	0.225994	0.491053	0.51496	0.601954	0.420977	0.370201	-0.241762	-0.0459461
GPR65	lightgreen	0.529807	-0.152292	0.819378	0.52064	0.912969	0.137206	0.0168263	0.501785	0.355614	0.347421	0.523114	0.180145	-0.0227812	0.18412
C10orf143	lightgreen	0.454192	0.156208	0.475319	0.373774	0.747557	0.380793	0.130668	0.548412	0.43148	0.576713	0.556454	0.164804	-0.225868	0.127879
CLEC14A	lightgreen	0.594908	-0.00235082	0.581957	0.252729	0.763284	0.131944	-0.083575	0.583735	0.24883	0.285988	0.602813	0.161127	-0.0249757	0.317642
EDNRB	lightgreen	0.548264	-0.252086	0.607596	0.304534	0.805612	0.136823	0.0104114	0.560494	0.339222	0.350309	0.628524	-0.00204587	0.0268078	0.235141
MEI1	lightgreen	0.404468	0.12721	0.548682	0.345266	0.773093	0.235996	0.167145	0.418338	0.412997	0.423113	0.335032	0.335975	-0.205195	-0.047828
PRKAR2B	lightgreen	0.402537	-0.293126	0.586369	0.241637	0.706532	-0.0262419	-0.122354	0.567708	0.194058	0.221693	0.61714	-0.0504422	0.258435	0.449297
APOL3	lightgreen	0.418662	0.0465144	0.610313	0.598591	0.75286	0.211616	0.153395	0.433441	0.443274	0.403727	0.480624	0.223621	-0.10623	0.120191
SIGLEC14	lightgreen	0.454434	0.0151893	0.718832	0.364191	0.727488	0.0297936	-0.00864508	0.398921	0.245487	0.280576	0.274155	0.148935	-0.0585062	0.0797328
INMT	lightgreen	0.534069	-0.100437	0.604766	0.313688	0.75808	0.0697437	-0.172803	0.563929	0.192524	0.274066	0.592067	0.128578	0.0592261	0.282453
STAP1	lightgreen	0.384738	0.0874331	0.473203	0.306525	0.845403	0.0851775	0.0816445	0.417764	0.288023	0.366332	0.325574	0.413527	-0.183874	-0.101811
FCRL2	lightgreen	0.34315	0.126536	0.352331	0.241796	0.790039	0.128262	0.0962582	0.384151	0.288251	0.408746	0.27137	0.420467	-0.234449	-0.17603
IL18R1	lightgreen	0.500245	0.0651399	0.580075	0.514543	0.782443	0.311969	0.132033	0.509283	0.517877	0.551916	0.457673	0.154656	-0.164102	0.0747063
HSPB6	lightgreen	0.515175	-0.104944	0.489896	0.0817202	0.691798	0.0206488	-0.190546	0.75431	0.164281	0.215951	0.535626	0.118939	0.010819	0.21458
TLR6	lightgreen	0.560652	0.0714312	0.640683	0.515832	0.775884	0.381395	0.338078	0.452093	0.537322	0.556047	0.342573	0.221551	-0.231935	-0.0543006
CNRIP1	lightgreen	0.812501	-0.0876898	0.72974	0.364196	0.803878	0.187199	0.0316074	0.657493	0.341243	0.324289	0.645094	0.168697	-0.131072	0.170087
PECAM1	lightgreen	0.683817	-0.187657	0.786402	0.384411	0.868125	0.163582	-0.00110279	0.64729	0.344429	0.312425	0.639633	0.103887	-0.0039969	0.293089
NFATC2	lightgreen	0.408293	-0.0569457	0.496941	0.295135	0.81966	0.224795	0.0614818	0.559569	0.421282	0.469769	0.546326	0.177803	-0.0755971	0.118831
GZMA	lightgreen	0.420321	-0.0396568	0.616441	0.388911	0.778373	0.000327339	0.0122098	0.399821	0.31957	0.266051	0.383554	0.335446	0.00293303	0.130217
PHOSPHO1	lightgreen	0.613157	0.145535	0.700297	0.433375	0.778734	0.227439	0.114422	0.593292	0.377959	0.466339	0.480582	0.0310951	-0.150166	0.113747
DTX1	lightgreen	0.484029	0.263807	0.529412	0.313179	0.688845	0.135102	-0.00321714	0.345953	0.275319	0.379779	0.473549	0.22091	-0.0299215	0.249106
SNN	lightgreen	0.574893	0.0994452	0.580538	0.422697	0.739786	0.278801	0.263686	0.514621	0.445088	0.405921	0.458544	0.154558	-0.11377	0.0615526
VAV1	lightgreen	0.397281	0.262888	0.53777	0.505609	0.632323	0.216527	0.181361	0.306492	0.420874	0.406198	0.291676	0.319831	-0.207027	-0.024255
MILR1	lightgreen	0.534432	0.105168	0.655464	0.471652	0.608333	0.206179	0.273028	0.31857	0.299238	0.334142	0.337228	0.138699	-0.200571	0.0274183
AIM2	lightgreen	0.30133	0.0186335	0.41209	0.379276	0.585251	-0.0216188	0.164615	0.246575	0.322362	0.227898	0.181651	0.35281	-0.108077	-0.111214
APOL4	lightgreen	0.58799	-0.164516	0.742236	0.437274	0.679859	0.112939	0.0210506	0.477455	0.271018	0.239783	0.540862	0.0307667	-0.0313641	0.177704
TRPV2	lightgreen	0.649371	0.115779	0.711307	0.453344	0.56433	0.184709	0.204651	0.375784	0.339655	0.285435	0.297658	0.152692	-0.165405	-0.0205035
P2RY8	lightgreen	0.449148	-0.0912263	0.665211	0.350517	0.93208	0.0831027	-0.0204537	0.489891	0.298523	0.326705	0.539687	0.224041	-0.0351808	0.131929
TNFAIP3	lightgreen	0.589561	-0.0253881	0.667899	0.457788	0.742239	0.290859	0.206834	0.453858	0.455034	0.474141	0.450449	0.0392354	-0.113312	0.132279
ZNF582	lightgreen	0.586346	-0.0366589	0.57605	0.319858	0.773286	0.2245	-0.0369496	0.553127	0.312531	0.395485	0.639934	0.162588	0.013379	0.352405
PLP1	lightgreen	0.415529	-0.183476	0.434958	0.253346	0.615612	0.109788	-0.0567852	0.5689	0.270895	0.243701	0.61082	0.0244074	0.0370735	0.169949
PDE7A	lightgreen	0.251876	0.216718	0.369783	0.369942	0.697991	0.206534	0.10755	0.263272	0.416042	0.644121	0.332104	0.241363	-0.00699849	0.348568
FGD3	lightgreen	0.364667	0.150361	0.545035	0.260983	0.833903	0.0805156	-0.0695115	0.356901	0.24731	0.449523	0.390716	0.238275	0.0192861	0.265601
CD72	lightgreen	0.495834	0.127359	0.655261	0.418351	0.804588	0.066278	0.136929	0.41104	0.386188	0.380815	0.337499	0.319071	-0.200184	-0.0730905
PPM1K	lightgreen	0.569546	-0.0990755	0.676656	0.501789	0.914438	0.168693	0.082	0.561998	0.388686	0.405852	0.649515	0.23622	-0.115933	0.069878
APOBEC3F	lightgreen	0.412622	0.32088	0.468629	0.56327	0.681727	0.412471	0.331346	0.304759	0.514088	0.588364	0.410927	0.275971	-0.16173	0.223078
NGF	lightgreen	0.480353	0.0928693	0.381363	0.243198	0.628978	0.201032	0.0365697	0.465748	0.317301	0.365883	0.47395	0.224369	-0.21194	-0.043596
FAM107A	lightgreen	0.296452	-0.22266	0.481546	0.0866138	0.752409	-0.0551112	-0.202961	0.56815	0.188865	0.227059	0.609198	0.080096	0.168674	0.356435
BTN3A2	lightgreen	0.40136	0.03736	0.507662	0.510479	0.628394	0.362942	0.233721	0.365706	0.369701	0.387142	0.341334	0.15535	-0.154864	0.0583377
PTPN7	lightgreen	0.424001	0.0504943	0.688752	0.416047	0.878981	0.0647651	0.049656	0.416839	0.284266	0.393559	0.388285	0.277867	-0.0419998	0.13261
SPINK2	lightgreen	0.410549	0.148124	0.427073	0.315508	0.736509	0.196242	0.128055	0.406959	0.352802	0.370607	0.40201	0.407541	-0.250188	-0.094552
TIE1	lightgreen	0.674341	-0.0179245	0.655193	0.274234	0.79944	0.131024	0.0169843	0.640959	0.272674	0.334646	0.5373	0.0954603	-0.0338071	0.254678
LCP2	lightgreen	0.657623	-0.151255	0.911697	0.565998	0.897197	0.136917	0.0758005	0.537441	0.389947	0.360727	0.532159	0.0823416	-0.0243635	0.187785
FAM124B	lightgreen	0.601882	-0.0828435	0.57212	0.325634	0.708669	0.285514	0.08371	0.660361	0.400009	0.406514	0.560942	0.0984627	-0.0762295	0.258651
CRIP3	lightgreen	0.249127	0.206547	0.279172	0.12144	0.69346	0.124185	0.0811831	0.313191	0.246254	0.41631	0.405188	0.432985	-0.190624	0.0126991
PIM2	lightgreen	0.454339	0.0600204	0.600628	0.480798	0.828562	0.255811	0.176713	0.413887	0.381619	0.428561	0.368496	0.331291	-0.172865	-0.00380453
RASSF5	lightgreen	0.490158	0.155333	0.562708	0.559653	0.721312	0.400555	0.181149	0.40698	0.425397	0.563142	0.487966	0.234257	-0.191181	0.14911
CD6	lightgreen	0.417622	0.092186	0.593223	0.371273	0.899467	0.119551	0.0477881	0.445659	0.32718	0.411314	0.428344	0.378906	-0.107971	0.0769587
ARMH1	lightgreen	0.230328	0.449489	0.265066	0.213736	0.643261	0.208468	0.19885	0.247068	0.362095	0.588027	0.150859	0.456742	-0.354816	-0.164867
TMIGD2	lightgreen	0.39186	0.210244	0.465391	0.381048	0.760797	0.139483	0.116293	0.427147	0.377824	0.427208	0.278624	0.380134	-0.257189	-0.0604685
CCL4	lightgreen	0.537394	-0.0286278	0.772546	0.45364	0.852743	0.0514312	0.0618569	0.433081	0.323804	0.321149	0.462989	0.238158	-0.0272508	0.131521
CLEC4G	lightgreen	0.443033	0.0850663	0.437821	0.298341	0.729546	0.148595	0.180459	0.524849	0.376725	0.371821	0.317516	0.390701	-0.150025	-0.0798176
STAT5A	lightgreen	0.575179	0.196025	0.671472	0.585303	0.789092	0.31935	0.183584	0.518324	0.506392	0.514321	0.450112	0.320417	-0.236869	0.0126217
TNNT3	lightgreen	0.447518	0.0568412	0.461568	0.192429	0.794379	0.0506591	0.0203465	0.487703	0.30112	0.373552	0.467234	0.359244	-0.143668	-0.0214356
CR2	lightgreen	0.287524	0.0176635	0.325608	0.179876	0.717741	0.0491101	-0.0100463	0.345826	0.170149	0.27279	0.3166	0.3308	-0.122104	-0.108982
MAL	lightgreen	0.377085	0.0659714	0.397757	0.200852	0.763987	0.0762659	0.00158503	0.476232	0.258239	0.347025	0.371117	0.274455	-0.161822	-0.0512293
ZNF671	lightgreen	0.574161	0.0727825	0.613012	0.343343	0.840893	0.156311	-0.00400141	0.553347	0.323069	0.464076	0.575314	0.215999	-0.00785562	0.312212
GIMAP1	lightgreen	0.468818	-0.0242732	0.680809	0.32684	0.951085	0.0323923	-0.0828362	0.57652	0.290445	0.365388	0.545594	0.228578	0.024629	0.220623
ST3GAL5	lightgreen	0.601552	0.143694	0.578021	0.430579	0.676461	0.283909	0.0589317	0.453079	0.396444	0.446093	0.44152	0.205755	-0.243352	0.103828
APOBEC3H	lightgreen	0.493376	0.129655	0.698963	0.520739	0.774317	0.121756	0.14513	0.380236	0.376389	0.437124	0.31905	0.268121	-0.104244	0.0881166
PTGER4	lightgreen	0.359107	-0.22487	0.580082	0.296239	0.664041	0.113895	0.00630032	0.476218	0.319373	0.272294	0.438289	-0.0578578	0.0722656	0.158885
THEMIS	lightgreen	0.460471	-0.151591	0.633472	0.447008	0.894599	0.182856	0.0663543	0.52642	0.407298	0.437792	0.530339	0.214345	-0.023896	0.157907
ARHGEF6	lightgreen	0.676697	-0.160471	0.839361	0.518795	0.937874	0.170897	0.0633242	0.660193	0.411089	0.418572	0.598632	0.111205	-0.0162153	0.208173
PCDH12	lightgreen	0.801979	0.0260155	0.66433	0.38984	0.666286	0.307607	0.162405	0.513989	0.333996	0.350666	0.519872	0.101925	-0.127343	0.204798
TNFRSF13C	lightgreen	0.303735	0.161759	0.32208	0.18062	0.754073	0.0961558	0.0436317	0.358571	0.233337	0.368368	0.234012	0.449265	-0.233776	-0.18121
IRF4	lightgreen	0.450825	-0.0657231	0.607006	0.356466	0.896672	0.112037	0.0684866	0.508576	0.306645	0.360396	0.408841	0.253061	-0.0806049	0.0323922
ADPRM	lightgreen	0.434432	0.173548	0.409441	0.306087	0.696099	0.370072	0.208042	0.429186	0.481445	0.502502	0.323136	0.585551	-0.225482	0.0254155
PRCP	lightgreen	0.709291	-0.206179	0.772841	0.424078	0.833218	0.147165	0.0771889	0.568412	0.353247	0.258205	0.61962	0.150067	0.00901552	0.274193
CSF2RA	lightgreen	0.622243	-0.0476074	0.873931	0.516119	0.818456	0.131508	0.0461734	0.468039	0.346475	0.34076	0.493141	0.0854198	-0.0486151	0.199325
TFEB	lightgreen	0.393552	0.516349	0.428079	0.311174	0.614361	0.313532	0.114227	0.298584	0.31823	0.496377	0.360244	0.300664	-0.332185	-0.0360536
ARRB2	lightgreen	0.594379	0.0495116	0.867473	0.456537	0.835986	0.102844	0.0915155	0.534776	0.370539	0.372689	0.449902	0.183117	-0.10175	0.108056
MS4A14	lightgreen	0.603446	0.128472	0.778782	0.456336	0.690181	0.137846	0.0596218	0.504845	0.353393	0.420243	0.367167	-0.0453587	-0.101776	0.134611
ABCA8	lightgreen	0.553857	-0.211216	0.617073	0.303291	0.827916	0.106921	-0.0899529	0.659469	0.305054	0.329853	0.667259	0.0677176	0.0363442	0.207107
MEFV	lightgreen	0.627616	-0.0429377	0.836397	0.604115	0.680423	0.276856	0.231152	0.506493	0.46398	0.358186	0.426155	-0.010121	-0.190405	0.00135915
TMEM255B	lightgreen	0.545463	0.189583	0.509292	0.240464	0.712478	0.103351	-0.0550062	0.511312	0.184356	0.398096	0.510744	0.120159	-0.0268131	0.260121
ASGR2	lightgreen	0.530434	-0.0582865	0.601845	0.350411	0.694428	0.217621	0.047192	0.468753	0.330699	0.278209	0.435957	0.183966	-0.0962663	0.115359
PTPN5	lightgreen	0.540799	0.0811739	0.539898	0.299606	0.674099	0.17971	0.0364195	0.604467	0.331895	0.371515	0.495721	0.0751491	-0.0255539	0.184454
CD96	lightgreen	0.469313	-0.0623641	0.671666	0.451334	0.924389	0.168766	0.0399866	0.515994	0.387949	0.425926	0.482065	0.297652	-0.0412071	0.144881
TSC22D3	lightgreen	0.581565	0.124495	0.617302	0.352047	0.715599	0.218785	0.106051	0.4592	0.41097	0.43505	0.427274	0.289354	-0.141608	0.117224
APOBEC3D	lightgreen	0.331857	0.3321	0.380579	0.500703	0.687647	0.326905	0.256152	0.280026	0.512219	0.642245	0.264471	0.35517	-0.293605	-0.0330628
KIF21B	lightgreen	0.27316	0.246706	0.29409	0.281813	0.603043	0.483049	0.164458	0.371122	0.457208	0.565951	0.282757	0.24257	-0.292827	-0.137585
CD244	lightgreen	0.477852	-0.0271233	0.690866	0.47338	0.727227	0.26643	0.151174	0.452756	0.385364	0.40716	0.430138	0.198437	-0.0970129	0.167356
GNGT2	lightgreen	0.566483	-0.035818	0.862665	0.511018	0.878462	0.109253	0.0398058	0.473449	0.308925	0.276902	0.49612	0.261789	-0.0720691	0.154665
NXPE3	lightgreen	0.586241	-0.114933	0.675016	0.415498	0.871726	0.179015	0.128503	0.634834	0.432044	0.379966	0.666084	0.169648	-0.0670277	0.101518
PCDH17	lightgreen	0.541385	-0.312774	0.600614	0.310381	0.624085	0.119267	-0.0558482	0.460364	0.202297	0.18982	0.750503	-0.0667252	0.175294	0.460242
IL7R	lightgreen	0.587751	-0.14192	0.734499	0.411316	0.913145	0.0854167	0.0427904	0.604819	0.381403	0.386543	0.530125	0.177281	-0.0669526	0.123553
CYYR1	lightgreen	0.521893	-0.251042	0.608297	0.293774	0.787592	0.111035	-0.11014	0.608085	0.26459	0.277985	0.781871	0.0235612	0.0882355	0.402855
CEACAM4	lightgreen	0.398871	-0.0467524	0.669604	0.281142	0.691422	-0.035852	-0.0513651	0.384297	0.179828	0.241987	0.367254	0.0220428	0.154881	0.289891
CD52	lightgreen	0.403006	0.051328	0.680797	0.338559	0.844274	-0.0445458	-0.0667415	0.382952	0.197954	0.250333	0.352464	0.372165	-0.0612832	0.0667762
GNG8	lightgreen	0.480002	0.246257	0.448443	0.297246	0.665891	0.0923346	0.128711	0.470953	0.287094	0.380574	0.253193	0.369007	-0.20155	-0.0570382
P2RX5	lightgreen	0.332537	0.145736	0.378888	0.201516	0.787849	0.0581024	0.0875295	0.365538	0.276096	0.364914	0.268137	0.449788	-0.194614	-0.141072
TNFRSF9	lightgreen	0.55333	0.0774525	0.704368	0.525708	0.814591	0.251416	0.239969	0.473459	0.438027	0.432243	0.342605	0.229864	-0.232559	-0.0880715
DENND1C	lightgreen	0.253914	0.312289	0.366411	0.381322	0.654427	0.3822	0.155468	0.339854	0.45666	0.568636	0.285362	0.241391	-0.143162	0.0903845
RBM11	lightgreen	0.319737	0.0108316	0.409298	0.374384	0.664244	0.188417	0.119001	0.42213	0.396003	0.43222	0.619546	0.128412	-0.0275558	0.20806
SMAP2	lightgreen	0.505953	-0.00171331	0.716199	0.418261	0.932172	0.163846	0.0764031	0.532228	0.414534	0.420126	0.50663	0.234222	-0.10641	0.0765752
ARHGEF15	lightgreen	0.554169	-0.0791803	0.599578	0.197225	0.830399	0.0625246	-0.116538	0.598506	0.222809	0.326442	0.601548	0.10679	0.0249248	0.271954
SCARA5	lightgreen	0.367377	-0.173591	0.485973	0.148375	0.804843	0.0286883	-0.136936	0.578326	0.217106	0.294211	0.590442	0.133181	0.0223601	0.131344
RGS19	lightgreen	0.446117	0.498146	0.518452	0.39456	0.657231	0.28295	0.31486	0.270249	0.394506	0.468468	0.204499	0.389463	-0.291364	-0.0978618
RELT	lightgreen	0.543582	0.42723	0.540327	0.47663	0.627445	0.345719	0.415349	0.308468	0.487447	0.588772	0.19177	0.2682	-0.458686	-0.235711
SCRG1	lightgreen	0.535119	-0.131925	0.466195	0.144209	0.652857	0.0998618	-0.0340599	0.793635	0.305166	0.227335	0.513118	0.188665	-0.0387947	0.0762942
BLK	lightgreen	0.305645	0.0901774	0.363145	0.192303	0.797204	0.0650239	0.024837	0.372632	0.233818	0.33486	0.308584	0.419668	-0.183099	-0.12939
LEP	lightgreen	0.3657	-0.0451135	0.437136	0.243765	0.679846	0.128904	0.0597947	0.40891	0.325488	0.389004	0.495516	0.217775	-0.139903	-0.00754805
INKA1	lightgreen	0.535651	0.268817	0.465168	0.285943	0.671975	0.102718	0.0864361	0.35599	0.242097	0.242601	0.352953	0.400694	-0.190526	-0.00861589
GPIHBP1	lightgreen	0.506206	0.0988855	0.412858	0.157687	0.662361	0.230702	-0.0129578	0.525452	0.330811	0.421157	0.426044	0.20916	-0.138375	0.119822
ICAM3	lightgreen	0.502867	0.00150076	0.672209	0.39429	0.931647	0.106065	0.0431745	0.499124	0.315686	0.375326	0.428729	0.2836	-0.125505	0.0208823
TNFAIP8L3	lightgreen	0.628266	-0.0665849	0.697083	0.336193	0.802094	0.105785	0.0665264	0.605744	0.39222	0.319808	0.560584	0.178847	-0.0798379	0.103993
KEL	lightgreen	0.29188	0.128204	0.528498	0.386355	0.707562	0.202093	0.174367	0.271826	0.292824	0.423177	0.277093	0.253629	-0.136551	0.0224067
CCDC69	lightgreen	0.367934	-0.223038	0.5911	0.171038	0.811687	-0.0694073	-0.161854	0.663099	0.163496	0.180661	0.392009	0.168174	0.122524	0.145751
BEX4	lightgreen	0.507784	-0.129397	0.581023	0.309217	0.701228	0.0772332	-0.158775	0.574706	0.160985	0.254784	0.67458	0.0282034	0.156383	0.459972
FCRL1	lightgreen	0.33367	0.0853872	0.355851	0.20795	0.794943	0.0909601	0.0512616	0.396733	0.262499	0.391301	0.28427	0.388182	-0.187114	-0.13835
MYCT1	lightgreen	0.594083	-0.200201	0.590323	0.283151	0.819649	0.141465	-0.00281746	0.660789	0.308215	0.324828	0.643651	0.13696	-0.020717	0.254127
TNFRSF8	lightgreen	0.639616	0.0824971	0.764682	0.473911	0.858313	0.191563	0.169887	0.553464	0.379795	0.425231	0.486511	0.212244	-0.186046	0.00682293
HMOX1	lightgreen	0.640274	-0.00485522	0.723608	0.408042	0.684154	0.138069	0.163554	0.459812	0.365524	0.270921	0.358638	0.182401	-0.189968	0.00608519
NPR1	lightgreen	0.494222	-0.0955726	0.583293	0.178006	0.792743	0.0689687	-0.0647984	0.543014	0.225959	0.294597	0.574306	0.115023	0.0537035	0.261894
FCRL6	lightgreen	0.446778	0.0199727	0.618272	0.478286	0.730878	0.257248	0.177621	0.425375	0.433191	0.469971	0.423515	0.213703	-0.0135267	0.190376
CD38	lightgreen	0.482495	-0.0799395	0.733054	0.513681	0.872136	0.134906	0.194314	0.515662	0.401421	0.355951	0.43139	0.168562	-0.0692999	0.0524674
TXK	lightgreen	0.425432	0.0963859	0.511113	0.39279	0.85492	0.183753	0.142899	0.474193	0.413886	0.548303	0.377257	0.265597	-0.134095	0.0814672
POU6F1	lightgreen	0.69617	0.25103	0.628262	0.43601	0.843069	0.313933	0.110488	0.66302	0.535327	0.676374	0.507119	0.268783	-0.246859	0.0830701
NFIA	lightgreen	0.35177	-0.0405031	0.425625	0.345685	0.633577	0.263896	-0.000223175	0.520648	0.362998	0.436199	0.592823	0.0117056	0.0866376	0.453202
PPM1F	lightgreen	0.729173	0.275068	0.530495	0.274964	0.733279	0.322614	0.211346	0.638671	0.441628	0.567963	0.531446	0.189329	-0.257877	0.0408251
ERG	lightgreen	0.651197	-0.236801	0.700019	0.298619	0.845579	0.11719	-0.0683264	0.646621	0.300238	0.304703	0.659619	0.0653523	0.0730633	0.316253
RNASEH2B	lightgreen	0.556212	0.207879	0.538013	0.488379	0.686184	0.446303	0.387694	0.530398	0.4968	0.538949	0.406173	0.437173	-0.327642	-0.0825335
EVL	lightgreen	0.678381	0.156005	0.688183	0.358867	0.908644	0.103157	0.0355615	0.608156	0.336703	0.49565	0.490252	0.267525	-0.134033	0.0959158
CD8A	lightgreen	0.440794	-0.116097	0.658454	0.412846	0.871511	0.0537695	-0.0141278	0.477378	0.318234	0.345075	0.505339	0.252229	0.0816183	0.242755
PLA2G4C	lightgreen	0.487071	0.0658832	0.581078	0.428798	0.705001	0.233504	0.0252481	0.525986	0.306689	0.358842	0.532091	0.141216	-0.0657519	0.193223
WNT10B	lightgreen	0.403336	0.327559	0.389791	0.336657	0.665603	0.240648	0.137133	0.440295	0.415579	0.583354	0.344055	0.201826	-0.289379	-0.00794758
IL3RA	lightgreen	0.461125	0.155308	0.557287	0.262562	0.794393	0.142437	-0.0619289	0.465618	0.288799	0.40856	0.475411	0.314254	-0.146286	0.15367
STAB1	lightgreen	0.677806	0.0159761	0.760917	0.367103	0.824972	0.0819216	0.0389795	0.630593	0.340957	0.419273	0.513611	0.0984863	-0.0241329	0.227589
RBP5	lightgreen	0.255053	0.127586	0.421803	0.266312	0.80783	0.095553	-0.033267	0.37089	0.267968	0.471386	0.417242	0.341674	-0.0415189	0.198915
RASGRP3	lightgreen	0.600333	-0.0238898	0.724552	0.546578	0.843816	0.264568	0.148861	0.49279	0.38473	0.428932	0.512049	0.104142	-0.00299048	0.267921
CD200	lightgreen	0.710351	-0.132509	0.684301	0.408867	0.822048	0.195256	0.0888796	0.552524	0.375828	0.375444	0.659883	0.185744	-0.147016	0.117578
SUSD3	lightgreen	0.438949	0.0205108	0.649192	0.412592	0.858895	0.0432923	0.0709722	0.416457	0.313531	0.315265	0.395202	0.343889	-0.0935705	0.0441287
HLA-DMA	lightgreen	0.467407	0.0241991	0.719016	0.504423	0.712139	0.0733258	0.0145694	0.336767	0.198261	0.23724	0.306911	0.199335	-0.00623797	0.176536
CPNE5	lightgreen	0.311344	0.175135	0.380689	0.261474	0.707588	0.18004	0.0870171	0.287277	0.226458	0.400203	0.275307	0.311536	-0.205744	-0.0781768
FUT7	lightgreen	0.490693	0.193483	0.633287	0.416968	0.856922	0.172085	0.175101	0.436878	0.379879	0.430578	0.384682	0.394036	-0.244298	-0.0690423
ADAMDEC1	lightgreen	0.384298	-0.0299574	0.566253	0.465133	0.694448	0.178542	0.238514	0.463458	0.418971	0.282734	0.326772	0.161467	-0.118269	-0.0318475
PRKCH	lightgreen	0.582223	0.0283094	0.662727	0.462658	0.899521	0.280685	0.168882	0.572678	0.499864	0.538983	0.580291	0.219837	-0.0855426	0.213114
FOLR2	lightgreen	0.623291	-0.218268	0.823462	0.395855	0.792595	0.0265268	-0.0372577	0.617406	0.265546	0.183031	0.518689	0.178244	0.0232079	0.13066
LYVE1	lightgreen	0.506706	-0.227055	0.581813	0.218994	0.753581	0.0490205	0.0337823	0.70146	0.305508	0.263835	0.49811	0.0900707	0.00187658	0.147581
SIGLEC5	lightgreen	0.643259	0.000133658	0.789589	0.540272	0.766172	0.283863	0.21718	0.464593	0.403994	0.377355	0.375293	0.138565	-0.235061	-0.0763222
SYNE3	lightgreen	0.670886	0.00468244	0.668013	0.383556	0.912192	0.264892	0.154278	0.646341	0.504269	0.530869	0.588597	0.269068	-0.18865	0.0226547
CALCRL	lightgreen	0.61203	-0.271892	0.694354	0.401582	0.783929	0.156595	-0.00580168	0.586171	0.327027	0.309897	0.658919	-0.0401405	0.0851797	0.346655
GYPC	lightgreen	0.524807	-0.103788	0.660303	0.182644	0.783026	-0.107392	-0.214238	0.485193	0.0953445	0.129174	0.4161	0.273883	0.182473	0.367577
SYK	lightgreen	0.253821	0.11813	0.503726	0.416781	0.598371	0.44084	0.17532	0.315449	0.40757	0.428444	0.331503	0.139608	-0.167998	0.0901031
CDH5	lightgreen	0.680382	-0.10756	0.650221	0.3129	0.804731	0.216972	0.0275997	0.673029	0.35903	0.393788	0.592506	0.0598473	-0.0612357	0.267181
ACACB	lightgreen	0.234155	-0.0573857	0.391219	0.160661	0.63681	0.12213	-0.144024	0.581421	0.307586	0.400829	0.631454	-0.0129915	0.113597	0.342223
HLA-DPA1	lightgreen	0.566766	-0.207874	0.811667	0.515584	0.768124	0.0717596	0.015932	0.465625	0.219013	0.161439	0.459779	0.12487	0.0667551	0.200454
ST8SIA1	lightgreen	0.658147	0.160981	0.559972	0.471896	0.798977	0.381104	0.393763	0.624993	0.580814	0.60216	0.477732	0.392534	-0.364392	-0.15121
TNFAIP8	lightgreen	0.503055	0.154065	0.472524	0.490343	0.745407	0.371427	0.333558	0.448271	0.489823	0.570163	0.353647	0.366251	-0.270664	-0.0651494
IL34	lightgreen	0.339215	0.213391	0.464591	0.301808	0.67416	0.15419	-0.0219554	0.333027	0.234723	0.392389	0.444102	0.197777	-0.0839966	0.224225
LAX1	lightgreen	0.481133	-0.164407	0.657087	0.440584	0.863935	0.178534	0.10876	0.500462	0.3643	0.377374	0.497489	0.159152	-0.0188751	0.129244
CISH	lightgreen	0.417301	-0.0165437	0.704086	0.358361	0.556622	0.136771	-0.068529	0.279786	0.198829	0.269415	0.303052	0.0329708	0.0650073	0.288642
WDFY4	lightgreen	0.527102	-0.0634538	0.751759	0.413108	0.956947	0.101697	0.0138378	0.535601	0.328234	0.396922	0.497702	0.215564	-0.0458307	0.10117
NFKBIA	lightgreen	0.490305	0.193183	0.554552	0.453248	0.647317	0.33921	0.242843	0.332167	0.472474	0.481956	0.394695	0.252315	-0.255737	0.0440243
KCND1	lightgreen	0.55979	0.295059	0.478532	0.387952	0.643003	0.38258	0.122018	0.47447	0.470243	0.654255	0.493631	0.123953	-0.140766	0.32801
NCF1	lightgreen	0.470996	0.081658	0.721369	0.399708	0.864943	0.060104	0.0535774	0.417886	0.289057	0.33563	0.307418	0.277568	-0.145056	-0.0349533
CD37	lightgreen	0.489573	0.0809533	0.698895	0.351927	0.903021	0.0238354	-0.0357231	0.451705	0.246164	0.33628	0.3839	0.338768	-0.111751	0.0307273
LYL1	lightgreen	0.333938	0.397243	0.434394	0.212887	0.71469	0.0306297	-0.0367845	0.338131	0.161149	0.336614	0.216437	0.364577	-0.148149	-0.00954737
ACVRL1	lightgreen	0.745646	-0.0229719	0.772776	0.377037	0.843425	0.175692	0.0161526	0.61194	0.350263	0.335754	0.614073	0.116543	-0.055303	0.268087
SLAMF6	lightgreen	0.368848	-0.010159	0.581879	0.419653	0.859768	0.206262	0.0126419	0.463882	0.334646	0.434883	0.42741	0.290139	-0.0695903	0.087082
FCER2	lightgreen	0.274391	0.125576	0.317302	0.158138	0.739005	0.0130833	0.0216717	0.342624	0.192288	0.286371	0.21209	0.447829	-0.147268	-0.119676
DUSP22	lightgreen	0.55833	0.236421	0.538518	0.346109	0.729895	0.364376	0.129848	0.582694	0.503596	0.600497	0.360619	0.301662	-0.181899	0.0863613
SP140	lightgreen	0.463785	0.0581336	0.621094	0.431334	0.875466	0.103493	0.144918	0.428506	0.365286	0.383334	0.32419	0.3628	-0.18413	-0.0828623
NGFR	lightgreen	0.34702	-0.125329	0.500685	0.204025	0.765137	-0.0408777	-0.15744	0.476693	0.171886	0.246316	0.600767	0.0618001	0.123996	0.27064
JPH4	lightgreen	0.592663	0.0230615	0.663442	0.36268	0.830126	0.232106	-0.00979851	0.709883	0.41557	0.4694	0.676044	0.162167	-0.0671044	0.201789
TMEM156	lightgreen	0.339345	0.0286311	0.434427	0.273603	0.801971	0.17259	0.111649	0.362641	0.327272	0.385557	0.343645	0.39584	-0.152179	0.0280192
LINGO3	lightgreen	0.435782	0.246003	0.473463	0.240137	0.803096	0.101408	0.0689105	0.433403	0.311669	0.45188	0.252837	0.326257	-0.18215	-0.0589013
CCL14	lightgreen	0.307383	-0.0917213	0.454612	0.169438	0.753671	0.0543972	-0.134149	0.512803	0.253562	0.300691	0.6191	0.176702	0.0345161	0.252187
GMFG	lightgreen	0.524507	-0.0346523	0.768988	0.377088	0.886156	-0.030587	-0.0483464	0.450476	0.21037	0.22342	0.406668	0.348996	-0.0517407	0.101996
SELP	lightgreen	0.317408	-0.184719	0.520876	0.204496	0.789091	-0.0250079	-0.218785	0.540015	0.129392	0.219436	0.598221	0.104948	0.164729	0.367459
SP110	lightgreen	0.512465	0.28788	0.543624	0.754634	0.694249	0.426407	0.430242	0.372924	0.585347	0.598083	0.303113	0.35023	-0.3592	-0.156492
TNFRSF17	lightgreen	0.352881	-0.109669	0.506665	0.32131	0.724368	0.0747058	0.0894232	0.366887	0.19993	0.189545	0.345304	0.244676	0.0149569	0.113486
CYP26B1	lightgreen	0.561592	0.143047	0.518967	0.38337	0.698708	0.312872	0.334533	0.561261	0.495498	0.526252	0.448567	0.131841	-0.283257	-0.111603
FCRL3	lightgreen	0.373379	0.0371067	0.470049	0.304006	0.865094	0.116007	0.0546578	0.461529	0.308286	0.405981	0.385737	0.371476	-0.182978	-0.106101
ANGPTL6	lightgreen	0.532067	0.217907	0.533774	0.43208	0.790926	0.24053	0.228688	0.437095	0.419413	0.518926	0.238544	0.3498	-0.303665	-0.176919
APOBEC3C	lightgreen	0.500378	0.245443	0.525386	0.521565	0.67128	0.482023	0.392585	0.42178	0.564569	0.573423	0.321554	0.3089	-0.26704	0.0507804
RGS18	lightgreen	0.521587	-0.26815	0.834445	0.483448	0.804913	0.139585	0.0164381	0.541435	0.351137	0.298456	0.623653	-0.0344679	0.0891695	0.331266
SH2B2	lightgreen	0.30303	0.553151	0.239754	0.240702	0.540075	0.222088	0.294596	0.214455	0.3565	0.491827	0.155997	0.444329	-0.405563	-0.223887
GCSAM	lightgreen	0.2344	0.34972	0.264392	0.31055	0.603212	0.348214	0.255944	0.261671	0.436813	0.629242	0.166988	0.366785	-0.32217	-0.147272
TACR1	lightgreen	0.487072	-0.133479	0.528979	0.264578	0.785755	0.208313	0.00966425	0.692309	0.382347	0.376255	0.68868	0.212456	-0.0646467	0.176176
OSR1	lightgreen	0.501875	0.063054	0.450121	0.177007	0.727308	0.0760189	-0.0244703	0.501309	0.304436	0.368696	0.497293	0.247384	-0.108174	0.0675364
HLA-E	lightgreen	0.500403	0.241357	0.595911	0.639609	0.679889	0.397425	0.300377	0.351768	0.47149	0.455946	0.31342	0.319203	-0.278015	-0.0225246
ADCY4	lightgreen	0.346731	0.275253	0.358662	0.15681	0.611482	0.156788	-0.0945033	0.435204	0.255807	0.545926	0.372003	0.151059	-0.169848	0.114433
SRGN	lightgreen	0.619269	-0.161457	0.87285	0.48222	0.820012	0.078566	0.0813879	0.482492	0.346364	0.245506	0.449846	0.151425	-0.0625456	0.123119
NUAK2	lightgreen	0.197496	-0.0509338	0.404613	0.248618	0.650067	0.168019	-0.016146	0.350342	0.226235	0.277589	0.41116	0.139959	0.163398	0.357105
SIGLEC10	lightgreen	0.588221	-0.0424363	0.849559	0.497156	0.818148	0.103828	0.137044	0.461378	0.394953	0.297286	0.424009	0.101948	-0.0214537	0.0894336
IL33	lightgreen	0.34944	-0.238022	0.48406	0.215376	0.772854	0.0488974	-0.152105	0.609399	0.23122	0.280866	0.582468	0.0848602	0.0529379	0.226834
PALD1	lightgreen	0.551673	0.0404748	0.694786	0.326162	0.841674	0.0765366	-0.0489508	0.565855	0.278336	0.409803	0.534719	0.127851	0.0787	0.339025
COQ10A	lightgreen	0.418951	0.19855	0.409012	0.373981	0.698931	0.262691	0.124857	0.459316	0.49291	0.577505	0.568385	0.242683	-0.123037	0.212906
TGFBR3	lightgreen	0.419031	-0.258978	0.531885	0.272707	0.724278	0.11067	-0.145805	0.667379	0.225143	0.250525	0.6893	0.0161119	0.144745	0.331876
APBB1IP	lightgreen	0.470845	-0.0284191	0.762026	0.406111	0.848206	0.070125	-0.00771109	0.429824	0.239407	0.304353	0.436652	0.144573	0.0113917	0.194384
GPR183	lightgreen	0.606988	-0.0793773	0.807444	0.495164	0.822082	0.159819	0.0913463	0.491029	0.383428	0.368916	0.442987	0.22311	-0.13138	0.072197
APOLD1	lightgreen	0.50903	-0.0936892	0.529324	0.23975	0.76415	0.140979	0.0333189	0.547277	0.345514	0.39131	0.648039	0.101113	-0.0300234	0.214768
RCSD1	lightgreen	0.532776	-0.103636	0.738993	0.397262	0.960459	0.0998613	0.0177371	0.56681	0.348875	0.36085	0.526742	0.216401	-0.0241107	0.142832
CD247	lightgreen	0.420404	0.019528	0.6217	0.393393	0.910938	0.0791447	0.0293668	0.47345	0.356865	0.410035	0.408515	0.350114	-0.107016	0.057346
SASH3	lightgreen	0.50724	-0.0498752	0.777606	0.418685	0.936893	-0.000664846	-0.0477441	0.488204	0.250088	0.289478	0.453519	0.244005	-0.00775933	0.139848
GLIPR2	lightgreen	0.774231	-0.032174	0.865898	0.460378	0.805568	0.0696045	0.0378524	0.596433	0.28505	0.249385	0.479756	0.183808	-0.102775	0.0926695
GPX3	lightgreen	0.447404	-0.161241	0.594023	0.230533	0.770729	-0.0149753	-0.0790514	0.482685	0.217869	0.204162	0.678481	0.137938	0.0326802	0.218543
RUNDC3B	lightgreen	0.578701	-0.155627	0.637009	0.399331	0.773487	0.254004	0.0440933	0.652055	0.418565	0.37912	0.722808	0.0650784	0.0758697	0.431298
ADGRE1	lightgreen	0.552525	-0.00995493	0.75169	0.522807	0.701556	0.30282	0.171055	0.42521	0.446006	0.324835	0.445134	0.139913	-0.0807637	0.14216
SCIMP	lightgreen	0.541557	-0.113604	0.848591	0.470653	0.917368	0.112713	0.0503385	0.505076	0.342601	0.326213	0.503672	0.171469	-0.0234385	0.132397
CCR4	lightgreen	0.46889	-0.12065	0.663427	0.366465	0.901685	0.0910137	-0.0223	0.534864	0.32573	0.402926	0.522251	0.147606	0.0024528	0.153273
ANKDD1A	lightgreen	0.600911	0.235817	0.535039	0.419436	0.708524	0.298174	0.165715	0.528141	0.478372	0.707721	0.396299	0.185233	-0.172064	0.0799811
ABCD2	lightgreen	0.565459	-0.0849	0.662378	0.481076	0.890067	0.302682	0.203357	0.634131	0.50458	0.510164	0.541365	0.240196	-0.147978	0.0392901
TSPYL2	lightgreen	0.586832	0.340036	0.44964	0.293346	0.698391	0.35996	0.110805	0.543444	0.448911	0.650343	0.455677	0.285295	-0.33131	-0.0416465
CCM2L	lightgreen	0.469963	0.0728792	0.536043	0.214581	0.782369	0.119979	-0.153014	0.538756	0.221099	0.340068	0.587857	0.180088	0.0182524	0.33161
PPM1M	lightgreen	0.682392	0.219173	0.766289	0.521223	0.795931	0.264346	0.112803	0.549294	0.41939	0.547474	0.405572	0.22341	-0.16634	0.121037
RASAL3	lightgreen	0.450143	0.154499	0.62992	0.329078	0.916418	0.0413596	-0.0186388	0.455569	0.269845	0.43934	0.389439	0.32417	-0.117281	0.0672842
KCNA3	lightgreen	0.507198	-0.100889	0.656336	0.434766	0.90296	0.222651	0.114425	0.549803	0.397059	0.451815	0.556041	0.203643	-0.114033	0.0764567
CD27	lightgreen	0.418275	-0.00192461	0.590883	0.363201	0.895815	0.0605395	0.0327977	0.463097	0.277685	0.351891	0.414019	0.320753	-0.0620314	0.051622
ZMAT1	lightgreen	0.186002	0.187565	0.302674	0.221367	0.629496	0.203104	-0.0513022	0.353673	0.314258	0.667987	0.462579	-0.00982342	0.00471941	0.315079
NTRK2	lightgreen	0.188587	-0.390394	0.423722	0.110336	0.561017	-0.111423	-0.283566	0.241466	0.0691677	0.0556105	0.572489	-0.0522857	0.460444	0.559463
WSCD1	lightgreen	0.497469	-0.0350016	0.488837	0.2436	0.6407	0.27247	0.00392745	0.562988	0.321962	0.341782	0.616104	0.0783455	0.0294923	0.357005
CD3G	lightgreen	0.463206	-0.0860609	0.653698	0.421724	0.934413	0.129133	0.0379012	0.527352	0.374351	0.415757	0.512928	0.274764	-0.0273937	0.156848
THEMIS2	lightgreen	0.668969	0.0929194	0.877386	0.540163	0.784982	0.148985	0.179874	0.47689	0.415502	0.388131	0.384716	0.148886	-0.196479	-0.0208183
MS4A1	lightgreen	0.293553	0.0331365	0.355445	0.19657	0.790388	0.0276727	0.00296388	0.392629	0.216487	0.311233	0.321396	0.377386	-0.108508	-0.0821237
CYFIP2	lightgreen	0.284761	-0.0136078	0.462286	0.294451	0.810926	0.193395	-0.00973845	0.451131	0.324952	0.393661	0.534917	0.2607	-0.0394693	0.240565
SRL	lightgreen	0.515269	0.0924862	0.457531	0.301264	0.695174	0.280868	0.0959687	0.619999	0.436933	0.468013	0.522044	0.153424	-0.113997	0.128206
NELL2	lightgreen	0.26915	0.0581288	0.399603	0.327972	0.627946	0.296525	0.0410516	0.355346	0.297612	0.359695	0.391014	0.191272	-0.172472	-0.0251615
LRMP	lightgreen	0.192805	-0.00968513	0.410485	0.289983	0.676291	0.112854	-0.0430422	0.24927	0.175134	0.318423	0.291142	0.218668	0.128363	0.274894
CCL17	lightgreen	0.282161	0.0282536	0.55108	0.202656	0.589155	-0.00624239	-0.145116	0.277113	0.0859657	0.215248	0.394318	0.103522	0.0232217	0.19809
FGR	lightgreen	0.554515	-0.00970761	0.888378	0.416317	0.802484	0.0454204	-0.0422409	0.485171	0.273126	0.332543	0.44416	0.0016852	-0.00399166	0.197575
CD22	lightgreen	0.369607	0.0638282	0.469922	0.246017	0.842699	0.0593072	-0.0156011	0.404414	0.225481	0.316572	0.354765	0.398808	-0.125846	-0.0511164
COL4A3	lightgreen	0.347611	0.0614655	0.328257	0.322382	0.652599	0.23328	0.134287	0.377398	0.305632	0.509173	0.382057	0.123055	-0.126848	0.105351
PIK3R6	lightgreen	0.684486	0.22807	0.820593	0.534666	0.818088	0.259582	0.180054	0.520021	0.446073	0.552309	0.414594	0.182562	-0.236671	0.0968264
SRPX	lightgreen	0.635231	-0.153259	0.669696	0.246868	0.801939	0.0402258	-0.0615256	0.632432	0.302339	0.278627	0.635946	0.113662	0.0307176	0.225036
CCR2	lightgreen	0.460584	-0.298247	0.784153	0.416111	0.848243	0.0481578	-0.0693653	0.492804	0.252798	0.243177	0.612615	0.0130543	0.167955	0.347725
CCL5	lightgreen	0.43097	-0.0380205	0.677332	0.473839	0.821301	-0.00532516	-0.00210092	0.410485	0.291541	0.297218	0.430206	0.273935	-0.0044704	0.1623
CCL23	lightgreen	0.310646	-0.0567427	0.584432	0.197857	0.629023	0.00736288	-0.109884	0.359783	0.138453	0.189985	0.375712	0.130768	-0.0442493	0.113385
GBP5	lightgreen	0.48906	-0.126366	0.751833	0.623374	0.698025	0.13752	0.240775	0.363578	0.441601	0.297826	0.360576	0.0958218	0.00389619	0.0818824
MADCAM1	lightgreen	0.159748	0.046658	0.281372	0.0763887	0.656952	-0.0379381	-0.179607	0.309507	0.112153	0.230677	0.404749	0.211099	0.137087	0.319914
MEDAG	lightgreen	0.615145	-0.136777	0.513704	0.137699	0.676031	0.0236512	0.0198056	0.514394	0.276741	0.219025	0.42447	0.166987	-0.0865048	-0.0139112
AVPR1A	lightgreen	0.528814	-0.138424	0.524752	0.336784	0.669529	0.155564	0.0207909	0.490881	0.340816	0.32666	0.552884	0.0715379	-0.0166447	0.227169
GFRA2	lightgreen	0.589908	-0.0178918	0.611056	0.358527	0.855496	0.249683	0.095489	0.730905	0.431075	0.450571	0.605337	0.206435	-0.116384	0.103446
SHE	lightgreen	0.609729	-0.183149	0.677023	0.324215	0.852856	0.165763	-0.0564846	0.689978	0.341012	0.364624	0.716136	0.0564653	0.0389604	0.32734
SNX20	lightgreen	0.522665	-0.0264539	0.794077	0.474868	0.925473	0.0763937	0.0295615	0.478899	0.309074	0.352804	0.484136	0.211352	-0.0599117	0.127912
TREML2	lightgreen	0.408401	0.0761804	0.429437	0.342504	0.643572	0.144966	0.162331	0.364546	0.31376	0.292861	0.219513	0.311683	-0.188634	-0.175729
SLC43A2	lightgreen	0.45185	0.222909	0.657745	0.413662	0.637728	0.254197	0.0885113	0.353009	0.342033	0.37077	0.475917	0.0544691	-0.105692	0.142146
ITGAE	lightgreen	0.618426	0.166009	0.682468	0.400773	0.760959	0.310857	0.263453	0.509817	0.539994	0.518263	0.334837	0.384795	-0.244911	0.0164001
ADAMTS1	lightgreen	0.497153	-0.12705	0.504816	0.190241	0.721848	0.146392	0.000109514	0.567459	0.346069	0.335253	0.567685	0.181408	-0.0220983	0.194676
POU2AF1	lightgreen	0.205454	0.0550375	0.366976	0.232644	0.735645	0.0888297	0.0215827	0.345117	0.241996	0.351092	0.31892	0.2576	-0.07574	0.00310757
TREML1	lightgreen	0.490347	0.170913	0.658464	0.40102	0.844187	0.0946815	0.0571593	0.398943	0.299467	0.438493	0.332572	0.286914	-0.142618	0.0786189
MCTP1	lightgreen	0.530858	-0.130016	0.572186	0.335886	0.672347	0.373118	0.0410617	0.597214	0.402019	0.367794	0.579855	0.11515	-0.0558512	0.210656
ANGPTL1	lightgreen	0.421346	-0.314119	0.535315	0.146409	0.697815	-0.0602849	-0.151758	0.732342	0.215625	0.158354	0.59548	-0.0144485	0.272842	0.39473
TAGAP	lightgreen	0.552047	-0.0642904	0.758741	0.498124	0.935998	0.174801	0.0754059	0.514247	0.390567	0.411082	0.507362	0.262338	-0.093909	0.0872782
CD19	lightgreen	0.302138	0.105696	0.345569	0.200736	0.776452	0.0393099	0.0362685	0.361847	0.216591	0.314613	0.27119	0.424753	-0.162667	-0.132412
ANK2	lightgreen	0.609595	-0.15497	0.620924	0.284081	0.87606	0.128645	0.0190885	0.776057	0.385926	0.366899	0.632178	0.194812	-0.0838476	0.065378
ANKRD44	lightgreen	0.535806	-0.0381416	0.679467	0.429445	0.945769	0.246307	0.054974	0.600222	0.427377	0.532411	0.542008	0.222337	-0.0755787	0.160293
CD28	lightgreen	0.514689	-0.0945481	0.662933	0.403889	0.938517	0.140707	0.063788	0.56966	0.376674	0.424254	0.504108	0.298519	-0.107366	0.0482474
C16orf89	lightgreen	0.301779	-0.181013	0.409636	0.0379331	0.685337	-0.119433	-0.276098	0.508215	0.0552675	0.119839	0.555587	0.106759	0.169983	0.303528
KBTBD8	lightgreen	0.495705	-0.042813	0.686704	0.458566	0.923459	0.202019	0.139214	0.538836	0.427342	0.447192	0.448593	0.277326	-0.103464	0.0438492
ECSCR	lightgreen	0.466007	-0.0937611	0.493537	0.168016	0.737246	0.00686023	-0.105938	0.507239	0.171796	0.190688	0.477842	0.30356	-0.0360151	0.190348
MFNG	lightgreen	0.333699	0.218751	0.490989	0.27465	0.754405	0.275628	-0.0602687	0.396587	0.328808	0.504774	0.361071	0.286545	-0.162794	0.100609
CYTIP	lightgreen	0.520348	-0.0371351	0.738865	0.44268	0.906425	0.131613	0.114132	0.501061	0.403936	0.392809	0.38906	0.291246	-0.15759	-0.00503686
NCR3	lightgreen	0.36895	0.0671601	0.455689	0.279796	0.837477	0.108659	0.0304086	0.408452	0.264721	0.365107	0.326086	0.43937	-0.217303	-0.114868
KANK3	lightgreen	0.386144	0.277554	0.379511	0.0733259	0.654028	-0.0317383	-0.116578	0.453335	0.120162	0.314529	0.358077	0.142412	-0.0165147	0.201705
P2RY10	lightgreen	0.470827	-0.120012	0.626663	0.40436	0.925411	0.14128	0.0493971	0.539154	0.353895	0.391545	0.466512	0.262431	-0.090512	0.039331
FCGR2B	lightgreen	0.64414	-0.0144877	0.802016	0.445461	0.778775	0.149426	0.108522	0.460458	0.363996	0.337389	0.395575	0.242391	-0.131625	0.0248387
TVP23A	lightgreen	0.479322	0.191477	0.559652	0.417456	0.854765	0.32226	0.166132	0.515102	0.483349	0.600511	0.515976	0.31243	-0.143104	0.0871565
ITM2A	lightgreen	0.433282	-0.238248	0.587176	0.304224	0.819143	0.0763218	-0.0885033	0.508152	0.223903	0.257724	0.528884	0.148889	0.0859627	0.273976
ADAMTS8	lightgreen	0.368066	-0.089687	0.421339	0.117545	0.55481	0.0189247	-0.164179	0.634663	0.184296	0.165073	0.555647	0.0553124	0.153479	0.334804
BEND5	lightgreen	0.447529	0.0804865	0.38993	0.151435	0.680156	0.0135251	-0.0711456	0.537968	0.196625	0.323676	0.400697	0.300937	-0.0365719	0.233565
GIMAP6	lightgreen	0.539144	-0.292701	0.732861	0.3803	0.903347	0.054514	-0.0545348	0.634178	0.306071	0.276643	0.630032	0.0751344	0.124763	0.308064
DPT	lightgreen	0.468761	-0.288154	0.533191	0.142428	0.69338	-0.0772697	-0.178535	0.564467	0.131703	0.124165	0.521642	0.126491	0.113799	0.238457
CASS4	lightgreen	0.65439	-0.129412	0.836224	0.512039	0.870868	0.224105	0.125186	0.583111	0.426735	0.393412	0.571698	0.0996466	-0.0619253	0.16602
CLECL1	lightgreen	0.427464	0.0132085	0.62956	0.368186	0.892478	0.112961	0.0488443	0.446854	0.322054	0.392981	0.409169	0.375622	-0.140995	0.0216432
DOCK2	lightgreen	0.627463	-0.108257	0.872797	0.510425	0.941507	0.124169	0.0668359	0.562843	0.376387	0.373047	0.50611	0.170803	-0.0437335	0.125463
ADCY5	lightgreen	0.274384	-0.0909257	0.404741	0.0776753	0.576229	-0.00815547	-0.240752	0.592764	0.116155	0.248147	0.528598	-0.0566526	0.331277	0.688534
PARVG	lightgreen	0.534693	0.115679	0.773223	0.405319	0.893408	0.0294047	-0.010033	0.468164	0.26301	0.408741	0.396454	0.21947	-0.100126	0.0949923
IGLL5	lightgreen	0.374114	-0.10078	0.506395	0.250605	0.663867	0.0649431	0.0318059	0.338333	0.159068	0.15687	0.367252	0.173445	0.0166099	0.113168
CADM3	lightgreen	0.392132	-0.0825422	0.478802	0.211669	0.840138	0.0250256	-0.0716358	0.635087	0.230805	0.30493	0.529875	0.236748	-0.010655	0.0899713
GP1BA	lightgreen	0.323676	0.153845	0.419591	0.299941	0.814816	0.158974	0.131064	0.389343	0.316163	0.469877	0.329768	0.370919	-0.169667	-0.0276442
DTHD1	lightgreen	0.533251	-0.0180942	0.561156	0.524383	0.674646	0.343627	0.318176	0.472002	0.558743	0.44514	0.370313	0.18423	-0.223977	-0.0640723
ABCB4	lightgreen	0.50885	0.213799	0.357354	0.343204	0.631932	0.380657	0.212597	0.43723	0.467468	0.509695	0.316302	0.338841	-0.363246	-0.154156
TSPAN11	lightgreen	0.554939	-0.152192	0.584228	0.238625	0.778953	0.109355	-0.0499078	0.783762	0.286087	0.305914	0.640765	0.0676087	0.0357421	0.258561
44256	lightgreen	0.574947	-0.0979541	0.823471	0.554806	0.911241	0.217332	0.1258	0.51246	0.448398	0.471158	0.535834	0.175705	-0.0834772	0.145769
ITK	lightgreen	0.455466	-0.0614998	0.616942	0.364228	0.927961	0.125386	0.0393222	0.54209	0.371081	0.442128	0.483387	0.282364	-0.0964167	0.0598896
PSTPIP1	lightgreen	0.428335	0.225624	0.634257	0.389247	0.856026	0.0805027	0.0496223	0.450133	0.328815	0.479276	0.359107	0.32216	-0.196771	0.00100888
MMRN1	lightgreen	0.29631	-0.246587	0.450793	0.161972	0.68601	0.103971	-0.1266	0.58117	0.210581	0.204967	0.669435	0.0617332	0.137294	0.317331
CERS4	lightgreen	0.287745	-0.253232	0.461134	0.0430961	0.675913	-0.255711	-0.298138	0.377696	-0.0553663	0.0409979	0.489963	0.0678647	0.421591	0.459004
PLCG2	lightgreen	0.389712	0.110411	0.563744	0.433118	0.840745	0.284609	0.104839	0.469579	0.390041	0.526208	0.414923	0.274902	-0.10045	0.15038
SAMD11	lightgreen	0.590216	0.224286	0.492891	0.242846	0.636761	0.112211	-0.0771358	0.532011	0.273449	0.369247	0.615302	0.063784	-0.121117	0.210531
IL12RB1	lightgreen	0.430579	0.122374	0.687154	0.564405	0.801883	0.193318	0.173653	0.367409	0.466689	0.452001	0.332491	0.308231	-0.13935	0.0280398
PLA1A	lightgreen	0.415446	-0.188884	0.690143	0.471563	0.668956	0.191727	-0.0456087	0.327956	0.251844	0.21922	0.468869	0.0792577	0.0864719	0.238452
LMO3	lightgreen	0.341212	-0.388287	0.492794	0.10546	0.596142	-0.0772346	-0.297208	0.49234	0.101048	0.0703601	0.560297	-0.00439429	0.367119	0.358171
ACKR1	lightgreen	0.133207	-0.152287	0.364024	0.0298843	0.691039	-0.163177	-0.33432	0.425382	-0.0104508	0.116435	0.492261	0.130978	0.209813	0.321707
INPP5D	lightgreen	0.383633	0.140002	0.560956	0.345677	0.801452	0.243254	0.104899	0.425327	0.353946	0.472053	0.365666	0.254619	-0.17914	0.00853424
TIFA	lightgreen	0.355861	-0.247312	0.444307	0.332659	0.558368	0.222862	0.262476	0.260451	0.323775	0.253843	0.194465	0.137081	0.128063	0.157903
TRAF1	lightgreen	0.481808	0.209627	0.593402	0.43382	0.874719	0.293498	0.0774929	0.47469	0.417183	0.621904	0.460371	0.233782	-0.164523	0.09813
POU2F2	lightgreen	0.417787	0.0554378	0.540635	0.324174	0.882276	0.15555	0.0693509	0.478197	0.331376	0.427765	0.377075	0.408165	-0.124784	-0.0100239
BCL11B	lightgreen	0.260374	0.150353	0.388088	0.394693	0.71509	0.363483	0.148638	0.414845	0.461563	0.565565	0.393309	0.315012	-0.241448	-0.0200368
FMNL1	lightgreen	0.602351	0.209144	0.709702	0.439933	0.795023	0.106561	0.167552	0.428225	0.364291	0.470755	0.35321	0.248501	-0.189931	0.00197426
GPSM3	lightgreen	0.433876	0.18487	0.630782	0.404021	0.790466	0.279857	0.0764822	0.351171	0.37196	0.427539	0.313772	0.377152	-0.230471	-0.0286169
TMEM71	lightgreen	0.574139	0.122544	0.545588	0.32351	0.659902	0.205959	0.156849	0.441529	0.331548	0.448735	0.295385	0.194743	-0.245647	-0.0166176
GIMAP4	lightgreen	0.567244	-0.201524	0.794108	0.452938	0.934903	0.0519689	-0.0205428	0.570784	0.31207	0.285721	0.590559	0.165502	0.0688009	0.250686
CD36	lightgreen	0.397945	-0.219571	0.60637	0.215865	0.802539	-0.0131508	-0.134281	0.510082	0.22604	0.243715	0.553854	0.111757	0.156813	0.29843
EMCN	lightgreen	0.475785	-0.260008	0.564615	0.221003	0.771438	0.0243658	-0.148986	0.594026	0.179369	0.21123	0.637086	0.065484	0.11312	0.333526
SEMA3G	lightgreen	0.464827	-0.0771176	0.546103	0.226263	0.815402	0.141951	-0.0793764	0.603671	0.292369	0.359203	0.640331	0.143857	-0.00559519	0.246693
PPP1R16B	lightgreen	0.490899	-0.0805151	0.594682	0.297731	0.923828	0.119371	0.0370293	0.595701	0.365837	0.413829	0.528199	0.246028	-0.0897758	0.104933
CYBC1	lightgreen	0.527649	0.574594	0.482482	0.428906	0.680899	0.361113	0.341048	0.354787	0.484044	0.649662	0.226117	0.348586	-0.401966	-0.170795
EBF3	lightgreen	0.690339	-0.0765905	0.632587	0.354104	0.8157	0.175701	0.0312336	0.56597	0.347394	0.431043	0.566249	0.155163	-0.0698514	0.132044
JCHAIN	lightgreen	0.37573	-0.197805	0.544486	0.308197	0.671962	0.0686346	-0.0284722	0.374971	0.160468	0.143921	0.509893	0.0872099	0.177984	0.344562
COX4I2	lightgreen	0.46127	0.175839	0.322222	0.129621	0.547221	0.0759023	-0.0666833	0.339072	0.114177	0.206463	0.370346	0.313794	-0.20257	0.0518998
SPATC1	lightgreen	0.564199	0.279315	0.648718	0.483927	0.751503	0.31276	0.267659	0.441078	0.46215	0.563032	0.232268	0.199065	-0.357393	-0.180385
BTLA	lightgreen	0.398058	0.00278024	0.535154	0.31836	0.903578	0.120057	0.0777144	0.467151	0.328199	0.392572	0.384232	0.364353	-0.114621	-0.00764268
CDO1	lightgreen	0.479665	-0.240965	0.607927	0.221438	0.751983	0.0369838	-0.222209	0.477653	0.17845	0.226882	0.635719	0.0656037	0.238217	0.441241
LBP	lightgreen	0.297913	0.0257934	0.296501	0.121551	0.62339	0.0476638	0.081838	0.318832	0.243291	0.26985	0.292197	0.351887	-0.0795317	-0.0273631
CD226	lightgreen	0.602098	-0.0804907	0.764163	0.565524	0.901469	0.291492	0.214506	0.582408	0.517914	0.505412	0.569231	0.186626	-0.130987	0.110333
CD1C	lightgreen	0.358555	-0.0303333	0.558737	0.234133	0.821448	0.0331019	-0.158241	0.452873	0.158038	0.316402	0.490966	0.233853	0.00216381	0.211791
ARHGAP25	lightgreen	0.596065	-0.0294426	0.752212	0.483427	0.95634	0.141991	0.0612962	0.519919	0.365959	0.394222	0.504611	0.279823	-0.108847	0.0734391
NLRC3	lightgreen	0.477756	0.0555543	0.592237	0.408134	0.933676	0.171294	0.0847185	0.531657	0.406212	0.531783	0.465704	0.29651	-0.119533	0.0717388
XCR1	lightgreen	0.479562	-0.0714432	0.647971	0.431564	0.86	0.19921	0.0714102	0.542387	0.408649	0.445168	0.587906	0.108617	-0.0563513	0.167056
PIK3CD	lightgreen	0.605079	0.0915539	0.702692	0.408658	0.916981	0.10852	0.132024	0.540318	0.365546	0.465831	0.466038	0.225132	-0.110275	0.0797771
SERPINB9	lightgreen	0.501044	0.255286	0.560134	0.530135	0.651437	0.348259	0.391368	0.324908	0.59565	0.548689	0.299542	0.346409	-0.263777	-0.0592547
RHOJ	lightgreen	0.655917	-0.173349	0.671005	0.300177	0.820708	0.121128	-0.0588893	0.689259	0.282335	0.304609	0.623974	0.0882513	0.0695797	0.328703
HAAO	lightgreen	0.349243	-0.150823	0.546702	0.192004	0.621381	-0.0597794	-0.0865491	0.281059	0.10445	0.0953151	0.438639	0.0233645	0.27836	0.406869
CLEC2D	lightgreen	0.454585	0.254119	0.471125	0.339612	0.792979	0.18371	0.156484	0.403108	0.426347	0.655184	0.320752	0.334197	-0.231734	0.0132374
RIC3	lightgreen	0.211744	-0.0363149	0.361158	0.18834	0.668766	0.0406038	-0.140674	0.433458	0.210109	0.410155	0.664132	0.0487024	0.213661	0.532436
FLT3	lightgreen	0.183748	-0.34386	0.512605	0.164114	0.703398	-0.103509	-0.254178	0.317024	0.0919344	0.155973	0.503795	-0.0177202	0.46586	0.61812
SCN1B	lightgreen	0.568278	0.181127	0.533707	0.268662	0.608256	0.194266	-0.0167994	0.428129	0.205086	0.271734	0.605985	0.125074	-0.106721	0.13158
TRPM2	lightgreen	0.532542	0.103993	0.727399	0.481619	0.681136	0.138068	0.147899	0.438771	0.351901	0.35609	0.417406	0.0154172	-0.146043	0.0481731
ARHGAP9	lightgreen	0.471148	0.117756	0.679812	0.338051	0.922948	0.0223381	-0.0250655	0.466731	0.27458	0.427631	0.391353	0.290899	-0.0904021	0.0789416
FAM49A	lightgreen	0.7761	-0.137862	0.900453	0.538764	0.860114	0.155225	0.111958	0.598491	0.410983	0.333867	0.524153	0.146305	-0.0925704	0.118288
LDB2	lightgreen	0.717118	-0.207017	0.671251	0.349769	0.771636	0.221726	-0.00722746	0.631167	0.314904	0.331329	0.648898	0.048628	0.0143125	0.300307
CD2	lightgreen	0.426247	-0.118926	0.698602	0.417268	0.892581	0.000900903	-0.067694	0.469028	0.264314	0.301831	0.477501	0.2489	0.0491167	0.214467
PDK4	lightgreen	0.228837	-0.273198	0.407332	0.0751207	0.603181	-0.0447858	-0.116814	0.555993	0.217255	0.187893	0.501513	-0.0122118	0.26549	0.325389
GNG2	lightgreen	0.680824	-0.179393	0.713149	0.413064	0.884234	0.202137	0.0879733	0.674895	0.396204	0.367121	0.733838	0.154421	-0.0831939	0.165283
DOCK8	lightgreen	0.50217	-0.0918748	0.769019	0.517782	0.887247	0.221316	0.0953657	0.503924	0.42646	0.453004	0.483485	0.114375	-0.0543599	0.173572
CCL8	lightgreen	0.478584	-0.0130808	0.595731	0.455878	0.635671	0.116019	0.173717	0.447018	0.325806	0.20814	0.387809	0.224252	-0.173221	-0.0867421
IL21R	lightgreen	0.573708	0.0444081	0.714584	0.503914	0.882046	0.144343	0.13445	0.462156	0.374646	0.385515	0.378684	0.291087	-0.145633	-0.0337678
ICOS	lightgreen	0.48347	-0.0474393	0.691108	0.481904	0.895426	0.129199	0.138957	0.481824	0.384721	0.399968	0.436585	0.269073	-0.123734	0.0116728
CLEC10A	lightgreen	0.34846	-0.170561	0.630229	0.261704	0.828985	0.0464789	-0.138647	0.547241	0.226898	0.27277	0.600115	0.142365	0.0774632	0.271755
GIMAP8	lightgreen	0.540943	-0.239983	0.728739	0.36387	0.901375	0.0789949	-0.0505204	0.634493	0.319508	0.324474	0.678633	0.0419432	0.10857	0.326405
LRRC2	lightgreen	0.457585	-0.14686	0.516388	0.31521	0.748567	0.185137	-0.014753	0.613256	0.367405	0.396684	0.629286	0.0221132	0.10439	0.369761
CUTC	lightgreen	0.53338	0.260824	0.532112	0.454835	0.749453	0.405937	0.217425	0.510823	0.513948	0.570086	0.474535	0.479142	-0.288982	0.0316838
CYB561A3	lightgreen	0.632334	0.266184	0.632419	0.488109	0.84684	0.392055	0.277749	0.517038	0.473266	0.537295	0.449538	0.278898	-0.260164	-0.00372242
MPEG1	lightgreen	0.601561	-0.211272	0.858426	0.466349	0.886559	0.0700338	-0.0156119	0.599084	0.285137	0.264049	0.520482	0.0989221	0.00213163	0.153241
CAMK1D	lightgreen	0.522405	-0.166703	0.631365	0.345466	0.723618	0.0384255	0.00981065	0.439472	0.23199	0.256954	0.517165	0.0871119	0.208512	0.363788
C16orf54	lightgreen	0.341261	0.0113156	0.452029	0.264587	0.613002	0.0854614	0.144557	0.372943	0.330543	0.308939	0.284644	0.207407	-0.133398	-0.0958526
BTN3A1	lightgreen	0.547428	0.127655	0.605262	0.64717	0.709749	0.440178	0.32129	0.449338	0.521562	0.570342	0.366079	0.148053	-0.214034	0.0201329
ARHGAP15	lightgreen	0.485421	-0.0607414	0.693726	0.382296	0.958877	0.0739506	-0.0319983	0.524578	0.314647	0.361578	0.513959	0.336075	-0.0668247	0.122832
FAM162B	lightgreen	0.52273	0.0191533	0.494171	0.291657	0.674359	0.197725	0.0232001	0.507047	0.324935	0.312777	0.622848	0.262679	-0.0589864	0.275447
CXCR6	lightgreen	0.477057	-0.148297	0.683429	0.400494	0.862767	0.0659371	-0.00669035	0.528074	0.365356	0.339941	0.555887	0.19289	0.0430258	0.242418
CCL19	lightgreen	0.201069	-0.102819	0.443317	0.183027	0.765585	-0.100005	-0.213962	0.34672	0.0991127	0.171905	0.519863	0.247795	0.111755	0.213278
ATOH8	lightgreen	0.448667	0.0530383	0.486377	0.13434	0.675254	0.0670956	-0.0690414	0.555152	0.281298	0.304573	0.430943	0.149094	0.0992852	0.316679
IL27RA	lightgreen	0.459131	0.105926	0.635642	0.392959	0.774845	0.208786	0.139276	0.374905	0.412332	0.479393	0.458369	0.233378	-0.107669	0.219328
PARP15	lightgreen	0.436226	0.195937	0.457276	0.325556	0.817545	0.21642	0.0987738	0.441734	0.393873	0.605516	0.347573	0.264571	-0.235262	-0.031677
GIMAP5	lightgreen	0.506642	-0.0564631	0.650058	0.414217	0.931629	0.179076	0.0809495	0.611916	0.439237	0.531108	0.566122	0.180088	-0.0743543	0.10662
FES	lightgreen	0.549026	0.298091	0.652382	0.41897	0.675024	0.245735	0.0205201	0.400433	0.287935	0.450535	0.441904	0.0878495	-0.0896621	0.273998
LHX6	lightgreen	0.594367	-0.0271001	0.601021	0.261038	0.790797	0.163866	0.0512256	0.669911	0.388491	0.394057	0.589463	0.137903	-0.0190329	0.261192
GPR55	lightgreen	0.495251	0.0956933	0.5579	0.438144	0.815399	0.318001	0.256823	0.536471	0.52112	0.521114	0.38074	0.311013	-0.249779	-0.0623252
GZMK	lightgreen	0.411144	-0.0685145	0.636731	0.376879	0.892446	0.00719115	-0.047103	0.473612	0.297422	0.319833	0.50008	0.29435	0.042551	0.18161
PIK3IP1	lightgreen	0.529599	0.31295	0.518782	0.516266	0.666076	0.366462	0.228097	0.394788	0.460263	0.515649	0.304069	0.299489	-0.310955	-0.0880727
CCR7	lightgreen	0.379918	-0.0217697	0.552076	0.294181	0.90109	0.0351105	-0.041644	0.485732	0.266984	0.34087	0.452464	0.313603	-0.0614074	0.0497748
TBX2	lightgreen	0.654693	0.39236	0.461726	0.291632	0.526259	0.28488	0.105705	0.396422	0.311308	0.405839	0.514732	0.105258	-0.173518	0.185851
TBX21	lightgreen	0.470671	0.0147725	0.662066	0.443573	0.91016	0.125955	0.0810115	0.462388	0.401254	0.439984	0.481628	0.301256	-0.0551172	0.122186
PSTPIP2	lightgreen	0.451973	0.0617384	0.641117	0.525981	0.597938	0.177255	0.182646	0.361287	0.422672	0.433852	0.399672	0.00162151	0.0267568	0.347373
ARL11	lightgreen	0.601622	0.0224316	0.80787	0.517191	0.841096	0.149691	0.117603	0.454776	0.346848	0.404087	0.372911	0.173604	-0.18979	0.0479266
RNASE6	lightgreen	0.55231	-0.166537	0.837953	0.440358	0.876924	0.0265794	-0.00728427	0.512192	0.295603	0.223756	0.520602	0.187916	0.0115009	0.16129
ENPP6	lightgreen	0.576887	0.0447169	0.615633	0.468161	0.762381	0.387686	0.239179	0.598652	0.519918	0.455509	0.515383	0.14913	-0.121411	0.142633
SLC9A9	lightgreen	0.62733	-0.14939	0.760752	0.419979	0.943594	0.13261	0.025449	0.707553	0.380234	0.355787	0.638182	0.200542	-0.0363283	0.168938
CSK	lightgreen	0.303407	0.566907	0.350081	0.376021	0.610288	0.41341	0.341877	0.245632	0.459081	0.539345	0.219671	0.44456	-0.342331	-0.131214
PNMA3	lightgreen	0.438303	0.239596	0.487116	0.332762	0.833593	0.209451	0.100856	0.460649	0.382458	0.541341	0.55642	0.362103	-0.224793	0.0192487
KRTCAP3	lightgreen	-0.345901	0.442009	-0.521889	-0.0469841	-0.573146	0.26788	0.271627	-0.346863	-0.0191576	0.018777	-0.387449	0.114748	-0.147672	-0.0732542
ST6GALNAC3	lightgreen	0.483688	-0.163742	0.534878	0.313098	0.705765	0.30223	0.10857	0.597923	0.44613	0.362276	0.595584	0.144686	-0.0106035	0.194722
KDR	lightgreen	0.629082	-0.262958	0.64253	0.368868	0.730974	0.218843	0.0250079	0.560374	0.295725	0.299105	0.679976	-0.05388	0.0612499	0.358926
FCER1A	lightgreen	0.387344	-0.140884	0.509712	0.225265	0.684613	0.0699857	-0.140766	0.456411	0.171121	0.250229	0.51384	0.171559	0.0168029	0.275522
VIPR2	lightgreen	0.274585	-0.27586	0.399224	0.024203	0.553049	-0.0588765	-0.211921	0.592127	0.0952009	0.118963	0.389961	-0.00168995	0.385418	0.325002
TMEM140	lightgreen	0.612477	0.0671975	0.75335	0.754294	0.645002	0.279292	0.24108	0.453737	0.478269	0.360822	0.370716	0.116672	-0.0796502	0.203424
BTN3A3	lightgreen	0.565934	0.0387051	0.680813	0.705056	0.755415	0.366919	0.282123	0.479842	0.511414	0.502386	0.473128	0.11307	-0.167519	0.0825574
RAB37	lightgreen	0.307384	0.078793	0.465701	0.34093	0.731843	0.133776	-0.0323297	0.375568	0.314128	0.384638	0.409584	0.263594	-0.114943	0.163578
HCLS1	lightgreen	0.568472	-0.0757296	0.842546	0.428243	0.948378	0.033433	-0.033444	0.537405	0.305708	0.321927	0.524432	0.198007	0.00758449	0.190905
FASLG	lightgreen	0.486763	-0.0665278	0.671097	0.538516	0.77886	0.221629	0.145831	0.461413	0.432815	0.395684	0.464049	0.199425	0.026712	0.233751
FCMR	lightgreen	0.356951	-0.010189	0.489106	0.236712	0.872676	0.0871679	-0.0303468	0.470241	0.24022	0.322525	0.404107	0.358462	-0.0915119	-0.00742316
TMEM132C	lightgreen	0.211785	-0.127581	0.401667	0.126755	0.631514	0.0325575	-0.228544	0.317041	0.140252	0.258101	0.615708	0.0727422	0.342776	0.621373
CD69	lightgreen	0.459739	-0.0444239	0.640796	0.412588	0.8754	0.100191	0.0633113	0.438893	0.375479	0.401577	0.466834	0.259254	-0.0854703	0.082107
KLRC1	lightgreen	0.485805	0.049637	0.547367	0.500063	0.648708	0.275571	0.212093	0.448936	0.522616	0.469906	0.464296	0.183816	-0.125268	0.110586
BANK1	lightgreen	0.369164	0.132806	0.377326	0.340622	0.745001	0.243269	0.125399	0.389737	0.360181	0.504775	0.315314	0.336104	-0.26227	-0.10695
GRASP	lightgreen	0.534614	0.187307	0.559995	0.20991	0.753681	0.0589607	-0.117458	0.493229	0.22833	0.379196	0.478435	0.28743	-0.109142	0.152202
ANXA2R	lightgreen	0.484571	0.268251	0.411642	0.352389	0.701602	0.190104	0.190691	0.401601	0.374013	0.499952	0.212158	0.503828	-0.349614	-0.158805
CRTAM	lightgreen	0.559218	-0.0381829	0.753459	0.521438	0.900524	0.211294	0.16909	0.502183	0.45036	0.43663	0.48996	0.288455	-0.0924885	0.112855
C1orf162	lightgreen	0.542921	-0.101823	0.87577	0.416078	0.850454	-0.0183968	-0.0524869	0.442295	0.265005	0.240787	0.516591	0.185012	0.0314325	0.237525
FXYD7	lightgreen	0.446167	0.279422	0.378081	0.325101	0.705095	0.223602	0.204443	0.40897	0.386101	0.50002	0.278577	0.381886	-0.326688	-0.175752
TCN2	lightgreen	0.590478	0.035747	0.702791	0.433148	0.684794	0.267291	0.14269	0.501672	0.381553	0.275526	0.501828	0.143526	-0.162464	0.178271
STK17A	lightgreen	0.492515	0.195157	0.469939	0.495461	0.680084	0.364076	0.403515	0.336908	0.565854	0.520994	0.277814	0.407537	-0.304585	-0.0379743
DPH5	lightgreen	0.478146	-0.0210712	0.494818	0.327877	0.696444	0.252547	0.262637	0.503031	0.43892	0.349831	0.488617	0.42411	-0.15359	0.0740385
RILPL2	lightgreen	0.493042	0.337671	0.596465	0.511341	0.702123	0.356582	0.248636	0.439	0.624435	0.530039	0.298969	0.429499	-0.331287	-0.102191
GNG7	lightgreen	0.24973	-0.0630243	0.404937	0.0726865	0.705566	-0.091106	-0.297374	0.385215	0.0398056	0.200929	0.505174	0.199094	0.287873	0.523479
PRCD	lightgreen	0.594257	0.215108	0.546727	0.393706	0.860564	0.321043	0.217237	0.515448	0.498198	0.618083	0.43591	0.395742	-0.279057	-0.05108
HLA-DQB2	lightgreen	0.467553	0.063144	0.621812	0.430903	0.575718	0.046836	-0.00740741	0.256238	0.147691	0.215639	0.21112	0.179774	-0.123164	0.0178776
KIF26A	lightgreen	0.348478	0.0750686	0.353008	-0.0175095	0.555689	-0.110344	-0.215348	0.407005	0.0169951	0.200148	0.375032	-0.100313	0.251981	0.410738
TLR10	lightgreen	0.36645	0.0138607	0.470367	0.283851	0.876867	0.0949522	0.01887	0.44425	0.276178	0.390616	0.399796	0.349016	-0.119341	-0.0132156
ST8SIA4	lightgreen	0.701813	-0.195083	0.809727	0.503434	0.902324	0.171221	0.0738041	0.582691	0.397493	0.341847	0.630185	0.132836	-0.0313733	0.19864
DOK3	lightgreen	0.574999	0.153065	0.799433	0.463945	0.859431	0.0881667	0.0584834	0.44141	0.295887	0.408532	0.344114	0.173613	-0.13764	0.0470251
C11orf21	lightgreen	0.373115	0.15403	0.530629	0.382498	0.848071	0.176952	0.0994787	0.413771	0.402539	0.542219	0.384619	0.333693	-0.175477	0.0209503
PTX3	lightgreen	0.378843	-0.194169	0.444344	0.140558	0.702336	-0.000350131	-0.0442784	0.441121	0.272686	0.256149	0.50585	0.187255	-0.0236088	0.0308914
JAK3	lightgreen	0.522132	0.225245	0.563127	0.367106	0.867203	0.114276	0.115862	0.457044	0.385506	0.538016	0.400954	0.316238	-0.227179	-0.0184902
IL18BP	lightgreen	0.547563	0.0691922	0.756007	0.578787	0.809012	0.218002	0.16371	0.521113	0.46559	0.480658	0.484204	0.191717	-0.0760534	0.155201
TRAT1	lightgreen	0.44839	-0.0759306	0.636403	0.436675	0.909882	0.166918	0.0804812	0.509133	0.413372	0.455219	0.489536	0.289021	-0.0889984	0.0882493
ADA2	lightgreen	0.517406	-0.130969	0.831534	0.451559	0.84182	0.0528889	-0.048719	0.505529	0.283882	0.287677	0.563012	0.0861804	0.0699136	0.270412
MAN2B1	lightgreen	0.638185	0.214901	0.76622	0.481443	0.711205	0.369588	0.204224	0.472971	0.443151	0.47259	0.398134	0.154674	-0.153289	0.108179
TSPAN32	lightgreen	0.356631	0.331169	0.471387	0.391765	0.75207	0.203308	0.122215	0.361381	0.404758	0.561189	0.310009	0.32725	-0.210964	-0.022612
SIPA1	lightgreen	0.477991	0.609636	0.375087	0.349401	0.599007	0.270073	0.258267	0.295121	0.354024	0.560615	0.119426	0.35117	-0.405609	-0.170816
CD4	lightgreen	0.629466	-0.0995499	0.923795	0.532793	0.859764	0.126265	0.0666318	0.504877	0.360019	0.312408	0.559952	0.0950007	-0.0233349	0.223651
N4BP2L1	lightgreen	0.374605	0.169533	0.551408	0.506428	0.706563	0.301465	0.0164729	0.380283	0.445805	0.62438	0.423937	0.263228	-0.0243308	0.272114
NKG7	lightgreen	0.387794	-0.016332	0.630516	0.438333	0.79281	-0.0234151	0.0475165	0.368038	0.273434	0.23918	0.379985	0.3195	0.0454531	0.167397
TMEM150C	lightgreen	0.549124	-0.109899	0.604593	0.290803	0.821481	0.196321	0.0562126	0.591715	0.309779	0.378675	0.670531	0.112903	-0.00940124	0.265843
AFF3	lightgreen	0.505928	0.0401679	0.566247	0.37216	0.902725	0.266301	0.124376	0.620773	0.419027	0.508513	0.474949	0.327707	-0.205198	-0.02075
IFI30	lightgreen	0.477152	0.394228	0.64443	0.530545	0.586736	0.213786	0.198818	0.248884	0.310853	0.496167	0.188151	0.17191	-0.277716	-0.0725949
MIXL1	lightgreen	0.627119	0.0833248	0.618873	0.533614	0.734083	0.403716	0.409653	0.503089	0.526362	0.474053	0.404956	0.215685	-0.209908	-0.0398055
TNS2	lightgreen	0.617028	0.202246	0.596982	0.299989	0.73649	0.253118	-0.0608565	0.605658	0.385221	0.544133	0.660676	0.0382294	-0.0505536	0.322252
CLEC9A	lightgreen	0.497498	-0.0146578	0.661623	0.417959	0.917503	0.229481	0.0713978	0.547918	0.410306	0.466992	0.599926	0.291548	-0.0859847	0.163929
NCF4	lightgreen	0.488042	0.139072	0.726724	0.420302	0.828145	0.0802176	0.0191178	0.425798	0.211816	0.345784	0.361033	0.218824	-0.158092	0.0690964
NRROS	lightgreen	0.561836	-0.0213959	0.799032	0.392989	0.939727	0.0583418	-0.0660601	0.558731	0.254661	0.344925	0.567725	0.155579	-0.0038284	0.214984
RNF122	lightgreen	0.648012	0.0706058	0.53049	0.294298	0.683915	0.197072	0.107785	0.509685	0.277374	0.34993	0.325839	0.270668	-0.124771	0.111207
DOK2	lightgreen	0.534097	0.0114331	0.838987	0.396889	0.817284	0.00422048	-0.0456413	0.458423	0.217673	0.249645	0.39604	0.182191	-0.0312186	0.140524
TENT5C	lightgreen	0.196578	-0.349572	0.443008	0.188788	0.661123	-0.0542471	-0.1133	0.336287	0.107796	0.091392	0.666951	-0.0230243	0.195635	0.273005
DHH	lightgreen	0.590797	0.129101	0.532948	0.327288	0.747459	0.218156	0.0684819	0.623304	0.375695	0.389735	0.513677	0.199263	-0.204834	0.0369744
MEF2C	lightgreen	0.708548	-0.135533	0.748196	0.440497	0.918273	0.205893	0.0701291	0.666732	0.401634	0.415577	0.605295	0.201188	-0.0818188	0.182618
ARHGAP22	lightgreen	0.671572	0.360749	0.586967	0.391615	0.660061	0.223868	0.277376	0.382821	0.399467	0.438843	0.34587	0.329363	-0.214975	0.0601103
GPR4	lightgreen	0.680194	0.14094	0.56455	0.324763	0.665381	0.231854	0.08624	0.444707	0.307729	0.403434	0.512798	0.0651471	-0.165589	0.178465
TMEM131L	lightgreen	0.486218	-0.184542	0.650709	0.288922	0.863926	-0.0575847	-0.0328603	0.463904	0.204705	0.225174	0.457905	0.182604	0.164188	0.214988
GPR18	lightgreen	0.349307	0.0021383	0.479831	0.289645	0.865548	0.118742	0.0338599	0.437095	0.297277	0.377922	0.364955	0.383346	-0.117107	-0.00370943
FCRL5	lightgreen	0.430567	-0.00912577	0.526411	0.353197	0.83403	0.162035	0.13805	0.419562	0.334215	0.375575	0.372493	0.307459	-0.147579	-0.0248259
SIRPG	lightgreen	0.442905	0.00981664	0.66811	0.449287	0.916524	0.0941096	0.097637	0.461233	0.363357	0.391567	0.397754	0.332988	-0.0969928	0.0409255
SLC6A16	lightgreen	0.322262	0.0783277	0.428402	0.245966	0.75432	0.0461144	-0.0664151	0.406412	0.206983	0.468043	0.359811	0.204935	0.0939263	0.2461
RASL12	lightgreen	0.713987	0.0345992	0.643569	0.305231	0.756683	0.165189	0.0539225	0.633925	0.35509	0.344257	0.547729	0.130023	-0.0523951	0.170782
NUP210	lightgreen	0.288245	0.267707	0.387488	0.359938	0.62405	0.257873	0.41447	0.242053	0.51689	0.541746	0.28811	0.294594	-0.183982	-0.0119333
LTB	lightgreen	0.243652	0.119349	0.4629	0.255104	0.721488	-0.0733484	-0.118437	0.247304	0.0605822	0.23308	0.252037	0.284853	-0.0531144	0.0302883
STAG3	lightgreen	0.272131	0.166042	0.407952	0.340342	0.683413	0.154698	0.0742626	0.342672	0.329538	0.558724	0.3809	0.105103	0.0583039	0.33008
REELD1	lightgreen	0.350193	0.269034	0.284908	0.177713	0.667942	0.265219	0.0761386	0.402462	0.393231	0.582472	0.336211	0.320146	-0.199905	0.0435684
ITPKB	lightgreen	0.58646	0.210164	0.517579	0.30888	0.797571	0.414592	0.213664	0.752	0.484719	0.574783	0.440345	0.25145	-0.21713	0.0318692
MAP3K14	lightgreen	0.328152	0.243952	0.526787	0.389531	0.792044	0.283484	0.119542	0.471914	0.504626	0.593892	0.475887	0.287508	-0.0856478	0.253705
RNF166	lightgreen	0.50673	0.461253	0.582787	0.331878	0.763627	0.200966	0.0962877	0.445236	0.368954	0.590061	0.298904	0.258179	-0.25024	-0.0199958
GPRIN3	lightgreen	0.39953	-0.236162	0.609878	0.338059	0.745033	0.158312	0.0324817	0.508963	0.362581	0.363139	0.543676	-0.0597901	0.0529924	0.304827
GPR82	lightgreen	0.567002	-0.0412432	0.721963	0.544761	0.7849	0.28407	0.250111	0.505653	0.471739	0.437362	0.471203	0.161576	-0.081624	0.132103
ST6GAL1	lightgreen	0.391517	0.00644401	0.485184	0.337419	0.662969	0.226265	0.110496	0.369639	0.213171	0.362079	0.329566	0.181118	-0.0444136	0.179545
AKR1B1	lightgreen	0.671469	0.0707295	0.779912	0.540079	0.66971	0.270713	0.296899	0.48511	0.519051	0.327766	0.428362	0.305404	-0.209991	-0.0257688
MZB1	lightgreen	0.314673	-0.0159373	0.463915	0.253744	0.695993	0.0631421	0.0712023	0.313679	0.182852	0.231412	0.335033	0.234075	-0.0354897	0.0844768
PTCRA	lightgreen	0.525045	0.179991	0.7202	0.413876	0.749816	0.156486	0.184317	0.467101	0.357514	0.362776	0.309585	0.291941	-0.177364	-0.00336949
PTGDR	lightgreen	0.683044	0.128893	0.644357	0.451923	0.843634	0.286996	0.250347	0.568255	0.510049	0.569845	0.519312	0.230738	-0.214835	0.00643186
SLC16A6	lightgreen	0.679734	0.00677508	0.781724	0.513957	0.628772	0.264509	0.249814	0.4212	0.452198	0.385327	0.292968	0.134408	-0.274019	-0.109733
CARMIL2	lightgreen	0.378864	0.190922	0.446213	0.282777	0.832848	0.106102	0.137495	0.394813	0.339601	0.457627	0.341783	0.384325	-0.196708	-0.0901551
CHRDL1	lightgreen	0.484909	-0.215936	0.591289	0.21127	0.82357	0.025305	-0.113093	0.71683	0.243648	0.290122	0.570023	0.0924653	0.0909413	0.177111
APOBEC3G	lightgreen	0.441958	0.191287	0.584831	0.635048	0.737297	0.281106	0.358035	0.302204	0.531221	0.495251	0.343175	0.361632	-0.207112	0.0337754
SERPINE2	lightgreen	0.514048	-0.00857887	0.46251	0.282133	0.66402	0.314994	0.133958	0.471671	0.39809	0.3377	0.467427	0.368635	-0.10366	-0.00374161
PTPRC	lightgreen	0.565145	-0.18505	0.809149	0.491569	0.933023	0.110064	0.037574	0.561425	0.366283	0.367409	0.521544	0.140606	0.000138884	0.151925
HLA-DRB5	lightgreen	0.420023	-0.17251	0.64835	0.392212	0.601715	0.0171361	-0.00688236	0.285447	0.131988	0.0641708	0.316146	0.104404	0.0246617	0.161002
DOCK10	lightgreen	0.633736	-0.140962	0.844625	0.517676	0.929823	0.201267	0.0781956	0.591692	0.419519	0.434308	0.594369	0.0964091	-0.050474	0.182099
FAM53B	lightgreen	0.366475	0.259991	0.450045	0.267481	0.77505	0.254628	0.185601	0.533334	0.448425	0.476721	0.457995	0.311151	-0.204845	-0.0126334
RRH	lightgreen	0.357888	0.15922	0.529994	0.317602	0.8225	-0.00505414	0.0288392	0.401713	0.283615	0.341589	0.247236	0.385047	-0.111253	-0.00484475
GNB1L	lightgreen	0.707771	-0.142946	0.834102	0.465388	0.773476	0.037019	-0.00838569	0.462647	0.262448	0.171608	0.463946	0.225541	-0.0598824	0.125243
TFCP2	lightgreen	0.47944	-0.0418607	0.64142	0.409778	0.939874	0.138141	0.0579569	0.52102	0.394683	0.450488	0.482077	0.30341	-0.0864405	0.0622481
FSCN2	lightgreen	0.467509	-0.0456458	0.764349	0.434522	0.930444	0.0561301	-0.0232178	0.489939	0.29391	0.358112	0.478942	0.22814	-5.42057e-05	0.162914
HIST1H4B	lightgreen	0.464508	0.438935	0.408211	0.285261	0.631458	0.160597	0.206659	0.339901	0.373152	0.526349	0.221675	0.396903	-0.254866	-0.0422325
EPPIN	lightgreen	0.433146	-0.14139	0.473053	0.270223	0.725241	0.20698	0.000776905	0.66261	0.306724	0.32274	0.589801	0.11043	0.076545	0.228829
TMEM26	lightgreen	0.538882	-0.14628	0.533523	0.253324	0.677999	0.105487	-0.032422	0.578098	0.241636	0.252724	0.582435	0.0643616	-0.0223553	0.201492
AFMID	lightgreen	0.624255	-0.0793125	0.589683	0.359627	0.745319	0.172505	-0.0213228	0.666869	0.357168	0.347314	0.49797	0.213898	-0.0520989	0.116353
AL157935.2	lightgreen	0.712128	0.235585	0.602507	0.461094	0.802245	0.353895	0.291437	0.521487	0.522347	0.535576	0.505608	0.277051	-0.264532	0.00449316
SNRPA	lightgreen	0.46475	0.43923	0.395689	0.254735	0.696969	0.206063	0.138746	0.413161	0.394781	0.663035	0.299862	0.255011	-0.271975	0.00446375
BAMBI	lightgreen	0.342017	0.212938	0.497828	0.264328	0.856168	0.00527343	-0.0426908	0.397386	0.213191	0.407112	0.321005	0.344347	-0.098054	0.0381861
CD163L1	lightgreen	0.381114	-0.0193599	0.597724	0.340126	0.854508	-0.00727803	-0.0622131	0.418627	0.230494	0.282244	0.375662	0.377392	-0.0217434	0.114612
KRTAP3-2	lightgreen	0.466581	0.045169	0.577964	0.452133	0.840683	0.32513	0.232347	0.566396	0.578522	0.604831	0.556562	0.217384	-0.169826	0.0798006
LYZL2	lightgreen	0.470824	-0.0235797	0.635386	0.38217	0.94376	0.12086	0.0323671	0.544543	0.349459	0.421206	0.476101	0.317815	-0.117948	0.0527748
ACTRT3	lightgreen	0.498728	-0.0269269	0.687322	0.517062	0.638682	0.30532	0.153874	0.495752	0.425653	0.425261	0.419677	-0.00957903	-0.116142	0.230684
EGFL7	lightgreen	0.529774	0.0127572	0.517869	0.252386	0.680242	0.173171	-0.000265523	0.467235	0.254913	0.301539	0.362226	0.288895	-0.120386	0.0500917
NECAB2	lightgreen	0.253621	0.364915	0.207914	-0.0143722	0.467594	0.00209142	-0.0906026	0.269665	0.0599704	0.26905	0.374848	0.133582	-0.0889113	0.157005
NT5DC3	lightgreen	0.403041	0.00714674	0.483127	0.207216	0.603534	0.0902361	-0.0335221	0.326808	0.228673	0.271581	0.496851	0.0550755	0.108228	0.376337
NUP88	lightgreen	0.58589	-0.137466	0.866452	0.517319	0.911258	0.114589	0.0420247	0.520027	0.355794	0.339451	0.467078	0.152157	-0.0395394	0.143166
H3F3B	lightgreen	0.461592	-0.223781	0.660444	0.379478	0.816991	0.142806	-0.0585315	0.442173	0.337265	0.329118	0.677614	0.107487	0.110913	0.365355
HS6ST3	lightgreen	0.480101	-0.209034	0.539905	0.262976	0.808335	0.0881615	-0.0927954	0.702045	0.291719	0.321414	0.591874	0.0931193	0.017264	0.157724
CYP2S1	lightgreen	0.429302	0.314886	0.515224	0.651543	0.656111	0.363509	0.362744	0.366012	0.529145	0.632622	0.281911	0.218882	-0.311976	-0.123038
PIP5K1B	lightgreen	0.555089	0.0391159	0.775486	0.475604	0.952919	0.167636	0.045826	0.53452	0.381647	0.456565	0.506026	0.245047	-0.101549	0.104216
CDV3	lightgreen	0.635391	-0.131312	0.576918	0.220811	0.731813	0.00893844	-0.111238	0.512442	0.152582	0.169645	0.518547	0.218169	0.0400393	0.297704
NUP205	lightgreen	0.488763	-0.230606	0.829959	0.44486	0.857084	0.0287314	-0.0372928	0.511233	0.294652	0.222262	0.568125	0.0873626	0.0997067	0.266704
ZDHHC4	lightgreen	0.395291	0.11846	0.618642	0.34842	0.875849	-0.0146765	0.00620237	0.412704	0.234832	0.306867	0.382532	0.312521	-0.0692908	0.0479178
ZMYND12	lightgreen	0.325851	0.0301974	0.381671	0.193808	0.795334	0.052091	0.0257655	0.378264	0.222709	0.288235	0.292274	0.433698	-0.13563	-0.110894
GMNN	lightgreen	0.189404	0.40024	0.26004	0.293039	0.564925	0.22133	0.0863217	0.215572	0.346057	0.553996	0.140612	0.406722	-0.348668	-0.21154
LMNTD2	lightgreen	0.581362	0.108573	0.488835	0.278887	0.646628	0.0931479	-0.044001	0.512534	0.212058	0.370594	0.521738	0.0879231	-0.03324	0.267204
RERE	lightgreen	0.4456	0.0813987	0.53378	0.339426	0.803455	0.215811	-0.0793967	0.550281	0.36793	0.554065	0.733405	0.16128	-0.0876801	0.254052
TMC3	lightgreen	0.57002	-0.0516101	0.716071	0.545506	0.777535	0.272762	0.228443	0.512159	0.457389	0.447954	0.525187	0.168828	-0.178652	0.0776073
ASPSCR1	lightgreen	0.710242	0.100424	0.652038	0.286295	0.762872	0.175627	-0.0480986	0.648171	0.329486	0.403938	0.641556	0.169713	-0.126867	0.223498
OR2A2	lightgreen	0.511761	-0.171218	0.722401	0.374456	0.913238	0.113592	-0.0220367	0.571538	0.321611	0.328274	0.68393	0.111957	0.0301041	0.276529
TEK	lightgreen	0.332363	-0.189828	0.410433	0.120325	0.679152	-0.0618537	-0.112767	0.470419	0.178439	0.159766	0.383428	0.175353	0.172808	0.215011
OTULIN	lightgreen	0.568655	-0.260978	0.663978	0.328917	0.820183	0.125413	-0.0844531	0.656945	0.306777	0.305361	0.692345	0.0269532	0.09563	0.351789
HAUS4	lightgreen	0.444106	-0.133837	0.643778	0.348076	0.625595	0.0810627	0.03789	0.373276	0.196256	0.130062	0.338758	0.109954	0.0351711	0.155804
ADSS	lightgreen	0.652008	0.0592174	0.657467	0.424387	0.886767	0.305899	0.147893	0.570164	0.457437	0.480872	0.53323	0.282807	-0.167696	0.0972945
GAL	lightgreen	0.467865	-0.0578944	0.578358	0.316618	0.918587	0.0952501	0.0407885	0.537858	0.333091	0.399304	0.431986	0.28384	-0.140019	-0.0230315
EFNA2	lightgreen	0.58626	-0.213111	0.930105	0.532261	0.791823	0.0746183	0.0555362	0.486769	0.289539	0.199002	0.460831	0.0501806	0.0498787	0.180675
RELN	lightgreen	0.668692	0.316371	0.556027	0.455645	0.689177	0.361027	0.212192	0.497269	0.437821	0.445432	0.299946	0.334432	-0.328801	-0.102044
PITX2	lightgreen	0.332247	-0.161147	0.430205	0.193199	0.631948	0.178315	-0.0489333	0.534011	0.287513	0.285658	0.560399	0.0546506	0.133796	0.428182
RNF175	lightgreen	0.193747	-0.237928	0.434513	0.121314	0.621419	-0.0253872	-0.246509	0.469547	0.182819	0.228708	0.569417	-0.0344257	0.305163	0.584458
SURF6	lightgreen	0.72592	0.214134	0.741647	0.530083	0.820528	0.338189	0.209967	0.585912	0.515397	0.606057	0.464725	0.24438	-0.27366	0.0103766
RPGRIP1L	lightgreen	0.537445	-0.147685	0.784728	0.449003	0.831103	0.0633912	0.0260033	0.462984	0.296134	0.247772	0.462606	0.144849	0.104745	0.261037
FADD	lightgreen	0.540222	0.0121659	0.755733	0.399613	0.655856	0.0393766	0.0586022	0.327987	0.217936	0.214386	0.373785	0.167941	-0.0928452	0.0426436
PNN	lightgreen	0.600495	0.0567606	0.633307	0.35069	0.879862	0.117245	0.0846013	0.499806	0.333805	0.394141	0.366851	0.364282	-0.178999	-0.0149224
PCGF6	lightgreen	0.575683	-0.220656	0.886245	0.526767	0.821201	0.147606	0.0489279	0.519371	0.365855	0.322065	0.499395	0.0337545	0.0477658	0.211833
POFUT1	lightgreen	0.384238	-0.0843769	0.648326	0.347566	0.910975	-0.0169817	-0.0940473	0.441706	0.220457	0.268257	0.447207	0.340719	-0.0129573	0.114677
SPACA5	lightgreen	0.364235	0.0550676	0.515515	0.35557	0.872975	0.167709	0.00534335	0.433928	0.343045	0.485416	0.413369	0.304671	-0.131615	0.0447703
C1QTNF2	lightgreen	0.571421	0.0491196	0.758178	0.47337	0.895213	0.144059	0.0868284	0.495159	0.349549	0.413135	0.472629	0.246303	-0.144033	0.0626341
UNKL	lightgreen	0.62008	0.00808285	0.590873	0.290538	0.699775	0.112772	-0.0777392	0.655845	0.187923	0.241879	0.610099	0.0527402	-0.00386895	0.263751
CDX2	lightgreen	0.392339	-0.177541	0.485726	0.312238	0.635392	0.156999	-0.110728	0.555572	0.230369	0.302123	0.699063	-0.0242365	0.0616056	0.349723
NTPCR	lightgreen	0.587332	0.121598	0.693244	0.587651	0.794328	0.324331	0.275558	0.479041	0.482629	0.519354	0.338949	0.173076	-0.196005	0.0403042
[truncated: 1,544 more rows]

## Sheet: Table S4
335 hub genes extracted from the ‘glycolysis module’ were distinguished.
id	TCGA-2J-AAB1-01A	TCGA-2J-AAB4-01A	TCGA-2J-AAB6-01A	TCGA-2J-AAB8-01A	TCGA-2J-AAB9-01A	TCGA-2J-AABA-01A	TCGA-2J-AABE-01A	TCGA-2J-AABF-01A	TCGA-2J-AABH-01A	TCGA-2J-AABI-01A	TCGA-2J-AABK-01A	TCGA-2J-AABO-01A	TCGA-2J-AABP-01A	TCGA-2J-AABR-01A	TCGA-2J-AABT-01A	TCGA-2J-AABU-01A	TCGA-2J-AABV-01A	TCGA-2L-AAQE-01A	TCGA-2L-AAQI-01A	TCGA-2L-AAQJ-01A	TCGA-2L-AAQL-01A	TCGA-3A-A9I5-01A	TCGA-3A-A9I7-01A	TCGA-3A-A9I9-01A	TCGA-3A-A9IB-01A	TCGA-3A-A9IC-01A	TCGA-3A-A9IH-01A	TCGA-3A-A9IJ-01A	TCGA-3A-A9IL-01A	TCGA-3A-A9IN-01A	TCGA-3A-A9IO-01A	TCGA-3A-A9IR-01A	TCGA-3A-A9IS-01A	TCGA-3A-A9IU-01A	TCGA-3A-A9IV-01A	TCGA-3A-A9IX-01A	TCGA-3A-A9IZ-01A	TCGA-3A-A9J0-01A	TCGA-3E-AAAY-01A	TCGA-3E-AAAZ-01A	TCGA-F2-6879-01A	TCGA-F2-6880-01A	TCGA-F2-A44G-01A	TCGA-F2-A44H-01A	TCGA-F2-A7TX-01A	TCGA-F2-A8YN-01A	TCGA-FB-A4P5-01A	TCGA-FB-A4P6-01A	TCGA-FB-A545-01A
NCAPG2	5.4427	5.69093	6.06115	5.46626	5.68148	5.38178	5.27008	5.8407	5.52078	5.9768	5.32336	5.46296	6.63948	5.56696	5.4329	5.91471	4.77007	5.7034	5.75164	5.57189	5.27147	5.22509	5.32217	5.47521	5.71685	5.78735	5.765	4.7713	5.02108	4.89488	5.23989	5.16968	5.55747	5.66517	5.90724	5.29133	6.08852	6.07265	5.48322	5.71181	5.62128	5.14957	5.73304	5.55734	6.20583	5.78205	5.53071	5.33157	6.00469
NDC80	5.61912	5.81949	6.27699	6.18217	5.55969	5.58769	5.33303	5.87245	5.72921	5.75916	5.33133	5.62378	6.16638	5.32362	5.19201	6.05596	5.25369	5.71548	5.22219	5.46074	5.50895	5.70844	5.45289	5.56652	5.60089	5.87879	5.71276	4.02164	4.07617	4.54098	4.11311	3.88426	4.8659	5.32264	5.64845	5.33726	6.04377	5.68378	5.53471	5.49455	6.00648	4.44901	5.32741	5.33137	5.875	5.55341	5.69536	5.01869	5.82744
UQCRC1	7.17281	7.02094	7.21144	6.93059	7.11668	6.99745	7.05242	6.91474	7.10328	7.06101	6.97027	6.96772	7.18446	6.97226	7.19619	7.01282	7.60988	7.1725	7.02635	7.0345	7.08754	7.05858	7.08972	7.09658	6.98574	7.08179	7.15482	7.19185	6.93961	6.84313	6.85434	7.0695	7.12511	7.0505	6.99049	6.93446	7.11732	7.22082	6.9373	7.11053	7.10809	7.53421	7.14133	7.14667	7.06387	7.20783	6.95767	6.87113	6.99312
CKAP5	6.47871	6.42535	6.62845	6.43493	6.45515	6.38495	6.36028	6.42295	6.48746	6.57149	6.25492	6.38225	6.62533	6.36241	6.4986	6.55407	6.02367	6.56323	6.47207	6.39055	5.99476	6.25773	6.29507	6.30172	6.50045	6.46761	6.42743	6.41769	6.15342	6.11985	6.58222	6.51308	6.57598	6.42899	6.59196	6.33307	6.56953	6.40612	6.18045	6.53077	6.6214	6.49831	6.46674	6.36392	6.71759	6.5114	6.27629	6.26095	6.59398
MCM5	6.27829	6.17269	6.33546	5.86972	6.23143	5.94588	6.14302	6.0936	5.959	6.26487	6.00198	5.95435	6.93943	6.32449	5.99843	6.39354	6.45894	6.18501	6.4561	6.32457	6.21235	6.34485	6.1203	6.05398	6.22515	6.31405	6.29353	5.91938	5.689	5.56983	5.30671	5.55759	6.27665	6.01432	5.48517	6.16192	6.38417	6.74977	6.23529	6.22329	5.98371	6.25677	6.21941	6.1342	6.53979	6.21757	6.29949	6.03793	6.60758
NEIL3	4.34014	4.42795	4.93026	4.31736	4.30825	4.12257	4.21093	4.74977	3.99828	5.01339	4.58157	4.03705	5.4272	4.6202	4.35975	4.39853	4.35572	4.39468	4.58212	4.29107	4.14698	4.30519	4.34652	4.25273	5.03545	4.41264	4.4469	3.64851	3.62139	3.69888	4.24636	3.43121	4.38334	4.2835	4.71216	3.94623	4.97039	4.45398	4.54477	4.00682	5.01047	4.19948	4.51191	4.61509	5.16089	4.43325	4.67067	3.91648	4.85452
GPSM2	5.33517	5.53603	5.69414	5.30909	4.91339	5.51763	4.69405	5.41476	4.82998	5.0398	5.24277	5.10054	5.73397	5.17134	5.97879	5.56319	4.68875	5.47815	5.21446	5.14696	4.50655	4.72048	5.16694	5.2403	5.54425	5.7147	5.33159	4.72852	4.27082	4.45139	4.64497	4.2242	4.6413	5.21699	5.01038	4.93329	5.75147	5.59893	5.06312	5.43379	5.80277	4.68656	5.38918	4.87006	5.37006	5.58086	5.18476	4.8682	5.56143
DSN1	6.10496	6.0383	6.48809	6.00506	5.93988	5.95715	5.91558	6.07101	5.96844	6.23248	5.87388	6	7.00715	5.97129	5.87634	6.29313	6.08609	6.15384	6.08939	5.88871	5.99684	6.20982	5.91535	5.92102	6.06412	6.24298	6.05194	5.77825	5.65578	5.91781	5.7938	5.47668	6.15083	5.89758	6.154	5.94505	6.07514	6.3234	5.97841	6.07793	5.85439	5.83853	5.91336	5.85124	6.13948	5.95919	6.01511	5.81508	6.30359
GINS4	4.37872	4.39659	4.5435	4.52113	4.4704	4.42752	4.18656	4.74256	4.51804	5.09498	4.41164	4.36285	5.7679	4.73001	4.40478	4.94035	4.48664	4.2425	4.7876	4.65151	4.0565	4.5316	4.54881	4.24303	4.64397	4.66218	4.728	4.09527	3.74193	3.9938	3.76998	3.68876	4.31242	4.65506	4.11548	4.66721	5.03722	4.65266	4.39327	4.5295	4.46572	4.35417	4.70007	4.37368	5.46341	4.47363	4.5732	4.1005	5.30627
ALG3	6.59511	6.45318	6.83111	6.68353	6.55447	6.4512	6.56832	6.47113	6.68788	6.66809	6.49167	6.62357	6.85397	6.49597	6.48694	6.73447	7.10109	6.64839	6.40821	6.57437	6.669	6.89406	6.50396	6.55252	6.68311	6.72587	6.59675	6.14663	6.52365	6.50826	5.88814	6.08093	6.10081	6.51833	6.50894	6.4279	6.68167	6.64104	6.28631	6.51793	6.6851	6.84258	6.5171	6.67479	6.41153	6.64616	6.42696	6.36366	6.43391
HMGA1	7.21107	7.0675	7.8094	7.2587	7.45425	7.0871	7.26988	7.22883	7.38138	7.35966	7.14871	7.26612	7.31169	7.15419	7.15931	7.4752	7.86737	7.36064	7.21918	7.50718	7.4019	7.34945	7.26339	7.13968	7.59817	7.30308	7.32348	7.03001	6.48591	6.63465	6.76323	6.5357	6.72124	7.509	6.41188	7.10101	7.49046	7.38425	7.0775	7.4138	7.22201	6.91205	7.46196	7.39578	7.62882	7.59064	7.06146	6.93503	7.69075
XRCC2	4.38835	4.43785	4.55501	4.87963	4.43586	4.62654	4.46161	5.11651	4.4013	4.97482	4.66002	4.44485	6.06541	4.55814	4.49314	4.57442	4.50933	4.28485	4.86628	4.16411	4.12308	4.47995	4.38517	4.32974	4.43327	5.13628	4.54284	4.0773	4.11591	4.31259	3.755	3.78698	3.93013	4.54763	4.72279	4.02367	4.95659	5.0222	4.19944	4.69471	4.73061	4.36422	4.89248	4.34903	5.05049	4.3503	4.55671	3.88634	5.14242
CDK1	5.91138	6.20383	6.46419	6.1735	6.09336	5.49026	5.57447	6.07921	5.89827	6.13409	6.212	5.71029	6.60071	5.60604	5.52858	6.32231	5.59493	6.14533	6.08804	6.06484	5.89973	6.12853	5.85459	5.98842	6.2417	6.31033	6.20198	4.75131	4.63116	4.81148	4.27918	4.12208	5.14455	5.64182	5.91189	5.41782	6.57421	6.18729	5.89816	6.27986	6.49348	4.59337	6.28795	5.95926	6.69901	6.13067	6.07436	5.4336	6.05553
PPIA	7.19113	7.14598	7.35527	7.22851	7.17262	7.02716	7.10477	7.08764	7.20263	7.22501	7.14926	7.23106	7.35373	7.05777	7.12694	7.27715	7.64783	7.20556	7.16959	7.30605	7.35052	7.31039	7.07873	7.13233	7.24179	7.21138	7.2716	7.16301	6.97307	6.87571	7.0528	6.98082	7.00996	7.12967	6.99705	7.07596	7.20831	7.30119	7.1162	7.18881	7.21769	7.36798	7.17156	7.17801	7.29518	7.24988	7.02771	6.87421	7.13591
RRM2	5.99092	5.76211	6.59987	6.0662	6.13905	5.73525	5.69533	6.08195	5.90082	6.07328	6.13358	5.93872	6.80846	6.16842	5.71445	6.5665	5.51524	6.05783	6.34072	6.22814	5.89537	6.05802	5.9031	5.62097	6.22523	6.35864	6.43427	4.50644	4.12387	4.30826	4.19232	3.78007	5.25694	5.93455	5.59313	5.52619	6.78425	6.31078	5.73327	6.14038	6.27505	4.50328	6.25479	6.15229	6.4624	6.07829	6.16999	5.23438	6.26172
E2F8	4.87072	5.00922	5.37978	5.20893	4.51717	4.94643	4.91622	5.17119	5.3143	4.88185	4.9437	4.68534	5.49592	4.50074	5.18444	5.26657	4.62639	5.1453	5.67846	4.99667	4.25163	4.71227	5.00294	4.63924	4.96007	4.83846	5.00654	3.5233	3.41456	3.59072	3.57583	3.4347	3.82258	4.93927	4.27699	4.50464	5.2048	5.74949	5.00924	5.07107	5.55577	4.1838	5.27188	4.89531	5.43427	4.91248	5.01832	4.43896	5.16339
PKM	7.38288	7.43433	7.64353	7.43967	7.4215	7.43892	7.43518	7.32567	7.39452	7.50755	7.37705	7.62315	7.58719	7.32631	7.27882	7.64372	7.5762	7.57578	7.53728	7.51029	7.45959	7.48207	7.37206	7.32462	7.53151	7.50662	7.63908	7.43771	7.26997	7.21509	7.4676	7.17181	7.24287	7.55373	7.32019	7.28693	7.61812	7.72797	7.31404	7.36521	7.37327	7.35886	7.50277	7.50518	7.64523	7.41228	7.26832	7.17651	7.49047
CDCA8	6.23034	6.15635	6.42149	6.14536	5.76338	6.00522	5.68701	6.38508	5.69068	6.02267	6.15241	5.91349	6.84717	5.7808	5.82838	6.26066	5.29932	6.12498	5.92421	6.08338	5.59941	5.6744	5.84045	6.17092	6.06828	6.28739	6.13668	4.69808	4.92094	4.68254	4.69584	5.20138	5.45514	5.89112	5.78325	5.5927	6.40275	6.34512	5.79751	5.98295	6.53238	4.60815	6.23197	5.80584	6.50861	6.11724	6.16692	5.55176	6.36245
SNRPG	6.66429	6.58885	6.76194	6.64839	6.68338	6.54878	6.49838	6.53682	6.70653	6.67221	6.74496	6.7657	6.82217	6.57012	6.52578	6.78181	7.09318	6.83178	6.70815	6.82381	6.99589	7.01006	6.64015	6.70951	6.7665	6.84071	6.82938	6.82686	6.51264	6.45152	6.68126	6.6058	6.55535	6.77802	6.40904	6.49337	6.81965	6.73483	6.60549	6.72316	6.87825	6.66442	6.70534	6.56645	6.89687	6.7245	6.55221	6.2689	6.4589
MDH2	7.09842	6.96826	7.20414	6.96063	7.1118	7.03253	7.0074	6.98032	7.12035	7.14169	7.0404	7.03466	7.21714	6.94774	7.13579	7.07159	7.73656	7.12409	7.06805	7.17313	7.20203	7.18186	7.03177	6.99655	7.08724	7.03065	7.14607	7.3008	7.03624	7.07881	7.31061	7.03473	7.18346	7.04458	7.30374	6.95701	7.23008	7.18075	7.02005	7.08345	7.12443	7.55942	7.06174	7.23384	7.26671	7.1994	6.92582	6.87838	7.00307
H2AFZ	7.04645	7.04957	7.24221	6.99777	7.03763	7.00221	6.88073	6.98785	7.11215	7.16996	6.99226	7.09673	7.47657	6.99886	7.05652	7.22106	7.47619	7.12441	7.14444	7.19582	7.13765	7.12146	6.99632	7.03599	7.30312	7.24307	7.17653	7.1471	6.85855	6.93319	6.96438	7.02678	7.26084	7.03596	7.258	6.88769	7.21379	7.17801	6.99893	7.02154	7.17236	7.14355	7.16013	7.14164	7.28774	7.19123	6.99484	6.81341	7.0852
TICRR	4.4367	4.4493	4.58635	4.84166	4.31988	4.45264	4.27608	4.8107	4.17457	5.06026	4.4573	4.62292	5.8145	4.19516	4.08871	4.69496	4.41555	4.48426	4.60586	4.42744	4.08372	4.29012	4.42151	4.78231	4.47661	4.67192	4.48331	3.63683	3.53918	3.84483	3.57526	3.4254	3.77113	4.32171	4.14154	4.05063	5.66093	5.08704	4.20436	4.40235	4.66589	4.23093	4.68019	4.34781	5.15774	4.04432	4.4658	4.23494	4.78673
MRPS7	6.57218	6.34299	6.56166	6.51129	6.63218	6.51674	6.3034	6.42364	6.58432	6.68075	6.39656	6.67446	6.83999	6.52575	6.54857	6.69243	7.09758	6.45966	6.58056	6.79139	6.67448	7.0067	6.46604	6.34013	6.64022	6.46095	6.64697	6.83812	6.68835	6.73226	6.71871	6.6815	6.74149	6.60006	6.60374	6.43661	6.63961	6.79699	6.60058	6.5628	6.43846	6.80785	6.64143	6.63419	6.68712	6.37911	6.45588	6.32807	6.60156
UHRF1	5.38243	5.24665	5.75653	5.55545	5.34266	4.96369	5.27708	5.57043	5.13141	5.33842	5.3398	5.01884	6.28505	5.52702	4.83839	5.41023	4.57403	5.33471	5.65979	5.54285	5.03402	5.35845	5.39387	5.34353	5.72001	5.63307	5.74821	3.84026	3.82326	3.82338	3.80893	3.61631	4.21909	5.20169	4.34412	5.06365	5.47558	5.62845	5.32785	5.62995	5.7545	4.51537	5.85641	5.43984	5.90946	5.04059	5.53617	4.88639	6.1537
TRAIP	4.99641	5.05104	5.70048	4.90951	4.84343	4.93724	4.96431	5.2916	5.14695	5.23034	4.96749	4.66186	6.10501	4.77746	4.8993	4.87836	5.25114	5.39907	5.01686	4.65108	4.79219	5.00628	4.74787	5.22386	4.98027	4.89391	5.01836	4.90795	4.72971	4.36313	4.25017	4.0504	5.30843	5.06641	4.89617	4.78333	5.399	5.83608	4.87806	5.09218	5.22951	4.83611	5.24978	4.98424	5.1867	5.07676	5.23492	4.73172	5.72662
NEK2	5.49422	5.82952	6.1855	5.98848	5.48324	5.57352	5.41208	5.99047	5.73546	6.0702	5.85064	5.36041	6.04003	5.17838	5.16865	5.87683	5.29502	5.67331	5.87286	5.82001	5.54439	6.08955	5.54941	5.42801	5.8459	6.12779	5.55601	3.89888	3.81426	4.01997	3.73424	3.55991	5.16006	5.96434	5.36153	4.77805	6.28179	5.59319	5.25737	6.15692	6.19448	4.27276	5.97925	5.44168	6.22484	5.6368	5.63648	4.86903	5.96851
KNL1	4.94288	5.29474	5.16979	5.04199	4.63862	4.90096	4.47867	5.20178	4.3845	4.85564	5.01336	4.80125	5.32558	4.69387	4.30852	5.14056	4.27648	5.17779	4.88814	4.89833	4.49609	4.69114	4.95001	4.76272	5.0299	5.23175	4.92709	3.59701	3.73577	3.72861	3.71012	3.58743	4.10367	4.90931	4.56402	4.36832	5.39378	5.1295	4.60649	4.93329	5.62223	4.23109	5.18906	4.70551	5.89496	5.17503	5.07414	4.57775	5.05927
BUB1B	5.41443	5.61825	5.80215	5.71071	5.44172	5.30688	5.00253	5.69457	4.96133	5.82583	5.54459	5.5984	6.1292	5.26444	4.85426	5.86872	4.84398	5.62338	5.3696	5.592	5.19199	5.49858	5.36368	5.30465	5.75305	5.72242	5.59409	4.7684	4.50784	4.07493	4.02343	3.80367	4.96826	5.34614	5.31124	4.91177	5.9426	5.83385	5.30687	5.65379	5.9556	4.39589	5.85723	5.372	6.28378	5.68413	5.60598	4.79302	5.66559
CEP55	5.93296	6.21595	6.41566	6.1637	5.70162	5.37229	5.54401	6.11688	5.86607	6.28225	6.07632	5.78355	6.39529	5.61731	5.51157	6.03318	5.52889	6.1566	6.00565	6.03152	5.79687	6.04816	5.7894	5.97785	6.33552	6.35057	6.11909	3.77659	3.97404	4.12998	4.06855	3.69671	4.58383	5.59403	5.38688	5.34309	6.44717	6.18116	5.64962	6.05778	6.48062	4.35498	6.3345	5.79018	6.6186	6.04945	5.9494	5.29309	6.26086
EME1	4.47209	4.48868	4.74623	4.72679	4.50099	4.35747	4.17193	4.82535	4.33885	5.4837	4.02063	4.7028	5.8555	4.30507	4.41106	4.95109	4.41086	4.66915	4.58001	4.19627	4.37836	5.07333	4.59831	4.55736	4.62564	4.87078	4.58732	3.97284	3.83142	4.09835	3.84453	3.62495	4.46661	4.45598	4.97366	4.22543	5.19731	4.94716	4.46661	4.3328	4.16576	4.31045	4.94162	4.53099	4.9499	4.27512	4.71217	4.04801	5.81083
WDR76	5.44796	5.59889	5.41228	5.39958	5.34291	5.17531	5.00277	5.37161	4.9395	5.76873	5.25657	5.39552	6.10376	5.51905	5.20623	5.62325	5.40004	5.50312	5.32348	5.43379	5.19529	5.30934	5.29967	5.04714	5.27446	5.80018	5.58396	5.12626	4.43074	4.65902	5.09605	5.20328	5.21531	5.29676	4.48926	5.14022	5.90433	5.77382	5.24936	5.27932	5.5699	5.24341	5.52918	5.38832	6.05098	5.29032	5.50963	5.07039	5.32277
DBF4	5.11709	5.39725	5.66908	5.43493	5.22537	5.33104	5.05705	5.55231	5.04172	5.47894	5.46717	5.366	6.0899	5.25691	5.35504	5.44252	5.5104	5.4427	5.2837	5.26643	4.88482	5.25682	5.39177	5.42464	5.26917	5.42677	5.27254	4.85242	5.09045	5.04337	5.22884	4.75579	5.07286	5.27149	5.48233	5.30367	5.95447	5.64633	5.24042	5.62352	5.61051	5.14444	5.72523	5.18206	5.81415	5.38614	5.60145	5.18274	5.6185
POC1A	6.067	5.99375	6.31093	5.59823	5.72456	5.78696	5.67695	5.7081	5.96707	5.90239	5.65496	5.598	6.50291	5.70468	5.6448	5.80422	5.7883	6.37609	6.10242	5.73765	5.78152	5.86116	5.73889	5.91677	5.83946	5.99002	6.00933	5.32026	4.9055	5.03422	4.53734	5.31733	5.49399	5.81872	5.57747	5.30347	6.13924	6.30496	5.5992	5.98206	6.12542	4.95707	6.05314	5.40968	6.04605	5.98967	5.92511	5.38761	6.09579
CENPW	6.09829	6.42016	6.7022	6.13514	6.25684	6.33588	5.76167	6.46565	6.01225	6.50494	6.40444	6.14195	7.10614	6.33127	6.53619	6.51011	6.64082	6.2378	6.33741	6.48006	6.44669	6.6355	6.24934	6.18918	6.58603	6.52729	6.23769	5.78026	5.48157	5.56516	5.52001	4.94985	5.76804	6.19613	5.90404	5.90421	6.28412	6.66774	6.44006	6.35051	6.4162	5.10052	6.48139	6.00907	6.78068	6.64596	6.29444	5.58383	6.15571
RUVBL1	6.1639	6.10849	6.35164	6.68662	6.13637	6.07448	6.25798	6.02352	6.28516	6.38388	6.19045	6.25275	6.50051	6.1404	6.02828	6.27481	6.38994	6.40129	6.11937	6.28561	6.43076	6.40516	6.15915	6.11922	6.46106	6.25802	6.3254	6.39588	6.10634	5.9284	5.5805	6.38327	6.19874	6.10629	6.16258	6.09634	6.061	6.30981	6.03472	6.29791	6.35395	5.96773	6.27851	6.16501	6.42376	6.26095	6.17012	5.92309	6.14695
FOXRED1	5.932	5.85062	6.20364	5.85291	5.95284	5.80705	5.98403	5.88311	5.46153	6.10205	5.82621	5.81935	6.33781	5.81713	5.99855	6.14314	6.19091	5.94996	5.91003	5.7918	5.85286	6.17184	5.88596	5.9001	5.74216	6.05879	6.0167	6.1049	5.94062	6.07438	6.05242	6.31294	5.95473	5.84601	6.07211	5.75033	5.85875	5.99561	5.67972	6.01812	5.81252	6.08501	5.97161	5.96978	6.02473	5.97518	5.95811	5.75688	5.99747
PTTG1	6.26302	6.40494	6.58511	6.37026	6.06609	6.07952	5.88831	6.19543	6.14299	6.80401	6.21725	6.07426	6.80645	6.16784	5.7978	6.48434	6.28403	6.36503	6.27345	6.35032	6.15956	6.70708	6.06931	6.36281	6.57691	6.72087	6.21534	5.91389	5.61549	5.50073	5.40651	4.36562	6.12593	6.10163	6.2506	5.67853	6.7981	6.26042	6.05586	6.24007	6.65052	4.80511	6.48195	6.1449	6.7574	6.36847	6.40704	5.49775	6.23152
SGO2	4.61151	4.85715	5.32543	5.23895	4.82938	4.89382	4.88375	5.05771	4.6048	4.7051	4.79653	4.76862	5.71232	4.73789	4.53557	5.12896	4.63317	5.0463	5.07038	4.64464	4.55333	4.77271	4.79698	4.68982	4.9712	5.0177	4.72389	4.35889	4.21653	4.20757	5.24876	3.96564	4.85204	4.89825	4.81997	4.71839	5.23644	5.20453	4.68562	5.16652	5.24568	4.49944	5.10748	4.8514	5.31829	4.96256	4.92988	4.51836	5.37729
EZH2	5.57628	5.89606	5.9649	5.64378	5.62484	5.61367	5.55047	5.88005	5.63083	5.85802	5.53331	5.54025	6.53387	5.60601	5.63741	5.82111	5.48331	5.87152	5.7052	5.69294	5.54939	5.80333	5.73837	5.93967	5.71108	5.94099	5.68855	4.46191	4.95	4.94579	4.8398	4.60321	5.48239	5.65224	5.45339	5.2923	6.29681	5.98607	5.69564	5.8575	5.90435	5.33519	5.96304	5.54569	6.04527	5.66148	5.76282	5.38347	6.23647
HMGB2	6.88218	6.84234	6.9702	6.65183	6.72181	6.62707	6.62351	6.83629	6.91041	7.08417	6.79454	6.58324	7.08462	6.76763	6.87214	6.92197	6.8198	6.74471	6.76	6.94428	6.77314	6.6387	6.64112	6.69239	6.98487	6.9429	6.80464	6.52465	6.4415	6.43357	6.10055	5.98378	6.75322	6.90814	6.97256	6.64448	7.15414	6.94272	6.69089	6.6749	6.9885	6.3395	6.89228	6.73612	7.06137	6.88582	6.93862	6.59436	6.81546
MTBP	4.18441	4.13711	4.5672	4.68978	4.19092	4.3617	4.26349	4.4992	4.71916	4.64255	4.39519	4.13825	5.22728	4.22501	4.1218	4.36757	4.30689	4.69695	4.55193	4.29319	4.11665	4.32614	4.28939	4.30025	4.4607	4.23597	4.40414	3.8022	4.08433	4.03439	4.15064	4.03351	4.63699	4.39023	4.27402	4.33182	4.61077	4.20675	4.30053	4.57516	4.68129	4.48132	4.4324	4.40642	5.01947	4.24372	4.23491	4.29031	4.85811
HMGB3	6.07101	6.38617	6.87959	6.0478	6.32029	5.99961	6.16885	6.23853	5.94961	6.80336	6.22227	6.37322	7.06635	6.25221	5.95809	6.33766	6.65725	6.3798	6.19569	6.43522	5.98124	6.50727	6.15574	6.49747	6.61781	6.1869	6.35253	6.23302	6.82037	7.0145	6.69999	5.65869	6.62596	6.20996	6.53354	6.14687	6.39797	6.24031	5.94195	6.0232	6.45959	5.93131	6.2866	6.13365	6.69628	6.15443	6.1503	5.91351	6.18229
E2F7	4.42871	4.26697	6.21868	4.46211	4.17514	4.19955	4.17784	4.60825	4.68802	4.70723	4.35795	4.83467	5.38763	4.21577	4.01248	4.63808	4.27323	4.14111	4.31183	4.44455	3.9199	3.94927	4.62734	4.41099	4.85667	4.60581	4.69952	3.53024	3.49231	3.58848	3.63791	3.42824	3.80332	4.59091	4.26525	4.20413	5.16556	4.55265	3.89655	4.51799	4.96344	4.19615	4.42818	4.3749	4.90094	4.35507	4.25848	4.04973	5.68608
BIRC5	5.97354	5.78873	6.36091	5.65273	5.93838	5.80232	5.44686	6.04009	5.78666	6.42562	5.75168	5.95179	6.95959	5.76757	5.54385	6.29285	6.18026	5.99742	6.03579	6.38095	6.00514	6.23635	5.82709	5.65175	6.34851	6.12367	6.18371	4.49922	4.44815	4.52719	4.1259	3.7715	5.36463	5.90571	5.91218	5.36722	6.58355	6.51182	5.78114	6.13476	6.1491	4.36412	6.21533	5.74845	6.5574	5.77725	5.95572	5.09383	6.46939
TRIP13	5.16229	5.3704	5.95196	5.76809	5.37729	5.32519	5.12538	5.74201	5.40298	6.1081	5.25816	5.35901	6.7302	5.2044	5.26962	6.03128	5.02589	5.53317	5.31782	5.64186	4.79622	5.58913	5.20654	5.24511	5.66415	5.7331	5.78167	4.10167	3.9832	6.2576	3.9898	3.73623	5.95655	5.49015	5.85416	4.9158	6.19322	6.0608	5.36176	5.61085	5.57646	4.60034	5.57032	5.4251	5.90986	5.49375	5.34658	4.77247	5.74555
MIS18A	5.86726	5.71239	6.20781	6.05461	5.75278	6.08194	5.76314	5.88621	5.71611	6.04537	5.77825	5.88938	6.29809	5.69349	5.82029	5.81041	6.02524	5.97164	6.14597	5.85325	5.75714	6.11038	5.97	5.98009	6.01494	5.85482	5.9316	5.87308	5.6559	5.59229	5.744	5.57785	6.05896	6.06991	5.87685	5.86947	5.96888	6.08476	5.96449	6.16873	6.21384	5.95575	6.14811	6.06665	6.26231	5.80395	5.94128	5.61086	5.99747
GTSE1	5.46212	5.55155	5.80756	5.22349	5.15365	5.29468	5.05284	5.54512	5.06643	5.52788	5.41256	4.60165	6.57707	4.71645	4.91846	5.77848	4.91705	5.55179	5.61915	5.48718	5.11301	5.43354	5.14573	5.15184	5.69615	5.72602	5.34539	3.82195	4.13512	4.1226	3.85879	3.56044	5.23002	4.91151	5.28778	4.83961	5.81259	6.04903	5.25208	5.7296	5.45613	4.27536	5.80087	5.0125	5.78085	5.06908	5.58499	4.7734	6.05146
VPS25	6.83546	6.64434	6.68154	6.74779	6.83137	6.69554	6.70941	6.61577	6.80109	6.79866	6.69486	6.85499	6.84254	6.66315	6.66125	6.78875	7.22747	6.60317	6.72276	6.65545	6.79082	7.02778	6.72386	6.59004	6.81762	6.74452	6.80998	6.77773	6.85776	6.83097	6.87845	6.83136	6.8669	6.7651	6.8683	6.59492	6.73103	6.84526	6.7252	6.69797	6.54156	6.93857	6.70938	6.78626	6.76037	6.54537	6.6349	6.54926	6.73747
TEDC2	4.93477	4.89936	5.51469	4.82426	4.99826	4.65761	4.99739	5.42863	4.87647	5.70099	5.06436	4.96592	5.93147	4.98868	4.62377	5.32677	5.18256	5.2839	4.97509	4.80117	5.23818	5.15772	5.12351	5.16376	5.23763	5.71602	4.99372	5.36578	4.7415	4.7561	4.96321	4.97036	4.83427	4.94826	4.60006	4.63273	5.36087	5.60066	5.01512	5.24492	4.80425	4.59574	5.12206	5.23534	5.3854	4.97507	5.2791	4.3813	5.40001
MCM4	6.14684	6.02758	6.4492	6.24073	6.23758	6.00646	6.06955	6.31553	6.06973	6.52333	6.01711	6.02607	6.80143	6.28999	5.9984	6.42016	6.19137	6.3789	6.42212	6.12725	5.85571	6.31378	6.14898	5.87885	6.34524	6.25048	6.3757	5.89971	5.34092	5.29361	5.45761	5.57526	6.22677	6.21642	5.76205	6.03533	6.53462	6.45174	6.06496	6.32891	6.47139	6.044	6.4268	6.20707	6.81862	6.35115	6.14414	5.75189	6.53234
CCNE1	5.41262	6.45361	5.94174	5.82919	5.44972	5.50709	5.37306	5.7777	5.63463	5.25809	5.29727	6.57936	6.60724	5.28228	4.98431	5.63575	5.72798	5.58223	5.5886	5.21898	5.21279	5.63003	5.44647	5.62789	5.51102	6.44985	5.94814	5.843	5.01919	5.14111	4.12474	5.17553	4.2485	5.65306	4.41492	4.92149	5.61195	5.49151	5.41985	5.87352	5.55739	4.97942	6.03257	5.381	6.04488	5.80225	5.51706	4.90166	5.40441
RFC3	5.49308	5.60632	6.27194	5.98901	5.92411	5.60584	5.50745	6.11787	5.61408	5.79981	5.69405	5.48276	6.18529	5.86957	5.7217	5.72034	5.58205	5.7362	5.98868	5.35032	5.53708	5.74704	5.65123	5.3894	5.47191	5.44265	5.92127	6.0607	5.52988	5.20173	5.51719	5.50027	6.07924	5.76652	6.22207	5.64594	5.72905	6.24995	5.77975	5.98615	5.88755	5.61317	5.87199	5.65451	6.22632	5.77183	5.88917	5.55607	6.02653
SMC4	5.67832	5.75146	6.17475	5.93777	5.66858	5.77508	5.55265	5.8759	5.64733	5.89499	5.60433	5.66144	6.24102	5.83003	5.67172	6.00988	4.52977	6.00171	5.92808	5.75496	4.75143	4.99773	5.7238	5.52873	6.0341	5.88578	5.78111	4.81189	5.16067	4.95398	4.86658	5.29325	5.8181	5.75427	5.77435	5.74075	6.39839	5.86736	5.30657	5.90432	6.18745	5.36863	5.99086	5.80372	6.19989	5.95708	5.68349	5.67945	6.02108
C5orf34	4.73439	4.8518	5.24019	5.34836	4.53623	5.09143	4.72624	5.12193	4.51683	4.92627	4.69002	4.60973	6.44305	4.49283	4.66679	4.72489	4.45914	4.86087	4.51609	4.32063	4.43105	4.90776	4.78016	4.64	4.99776	4.84829	4.99939	4.21134	4.63398	4.49496	4.05427	4.18319	4.53002	4.79321	4.99153	4.57681	4.70093	4.93833	4.87025	4.86109	4.96346	4.43744	5.0694	4.90619	5.16467	4.63023	5.08932	4.479	5.11653
GGCT	6.60915	6.73726	6.80957	6.93919	6.67961	6.68272	6.53766	6.60574	6.5548	6.67506	6.72975	6.65794	7.06093	6.52613	6.59612	6.66457	7.13483	6.74247	6.70041	6.78156	6.72027	6.92414	6.60628	6.76046	6.61801	6.74327	6.83509	6.5876	6.42746	6.33585	6.77505	6.15266	6.56954	6.58056	6.5965	6.64981	6.78986	6.82136	6.65032	6.83129	6.78598	6.8831	6.75827	6.64721	6.93206	6.87713	6.54124	6.43869	6.64269
TOP2A	6.08511	6.348	6.62117	6.50576	6.21811	6.21224	6.01345	6.4363	6.19701	6.57687	6.41059	6.24476	6.8381	6.06424	5.95727	6.57567	5.49364	6.01409	6.39042	6.47687	5.51974	6.31625	6.03971	5.78372	6.42539	6.59254	6.16943	4.30262	4.59817	4.69396	4.46605	4.0451	5.77315	6.34912	6.56619	5.82578	6.73524	6.44716	6.06683	6.34735	6.49343	4.49881	6.53175	6.22364	6.71949	6.08998	6.26184	5.6986	6.56405
SHCBP1	5.03407	5.27786	5.74253	5.45327	5.21085	5.00847	4.87571	5.4675	5.11256	5.58334	5.29386	5.12295	6.32985	5.30643	4.86241	5.62652	4.82269	4.97111	5.82132	5.5732	4.82136	5.65296	5.29743	4.85624	5.81683	5.24359	5.53604	3.91234	3.889	4.06587	3.91318	3.58068	4.18527	5.26335	4.66659	4.93854	5.92843	5.69963	5.23997	5.26203	5.5354	4.28612	5.65502	5.34622	5.97904	5.30934	5.6617	4.82524	5.77644
CDC6	5.59658	5.47312	5.67943	5.8457	5.54277	5.16853	5.00355	5.57678	5.44488	5.44393	5.58096	5.4371	6.35019	5.5495	5.00983	5.58622	5.23856	5.12854	5.85744	5.88897	5.55219	5.97905	5.6302	4.90154	5.50603	5.87117	5.77129	4.22811	3.89527	4.38808	4.63705	3.95268	4.88461	5.36858	4.89218	5.20335	6.42344	5.9388	5.43389	5.75379	5.38595	4.95566	5.49662	5.26955	6.20652	5.22356	5.31028	4.59225	5.79839
TXN	7.39788	7.42215	7.51157	7.4357	7.41909	7.22936	7.34952	7.18852	7.50799	7.33719	7.49712	7.45346	7.44286	7.29294	7.31662	7.51075	7.92648	7.38668	7.25294	7.53058	7.63806	7.57292	7.29484	7.4483	7.36816	7.52768	7.57097	7.27824	7.04613	7.06845	7.06536	7.00923	7.1222	7.3996	7.17884	7.21434	7.51732	7.45561	7.22528	7.38217	7.56643	7.46603	7.30952	7.30232	7.50353	7.52033	7.16606	7.19413	7.41279
NKIRAS2	6.46775	6.37226	6.54597	6.50369	6.48186	6.32851	6.47564	6.25389	6.464	6.59159	6.34438	6.54206	6.49066	6.34272	6.47018	6.51315	6.36984	6.27692	6.28229	6.31124	6.28627	6.47566	6.34967	6.23741	6.44676	6.54721	6.54709	6.25765	6.24457	6.32442	6.13839	6.23181	6.28657	6.46935	6.49168	6.29146	6.54871	6.37952	6.36447	6.40969	6.23098	6.31694	6.38097	6.44603	6.36247	6.21383	6.29435	6.23803	6.60946
KNSTRN	5.52743	5.622	6.05717	5.96424	5.63684	5.78234	5.24868	5.84599	5.3411	5.99291	5.7344	5.99414	6.25576	5.50641	5.24376	5.94456	5.38236	5.73759	5.49244	5.74319	5.40916	5.78545	5.52307	5.63998	5.97072	5.72187	5.5518	5.53874	5.37483	5.00624	5.15042	5.26116	5.53578	5.63686	5.6877	5.33921	6.10369	5.82156	5.40961	5.50406	6.08716	5.29364	5.70701	5.54672	6.44773	5.67363	5.61512	5.30999	5.71111
PCLAF	5.74264	5.60536	6.12831	5.76886	5.47512	5.39847	5.12832	5.75619	5.15496	5.50537	5.83564	5.724	6.53875	5.67295	4.84905	5.91127	5.28166	5.64937	5.98199	5.74595	5.7422	6.19537	5.51337	5.38118	5.7334	6.00773	6.00078	4.32757	4.23581	4.35427	4.40436	4.04087	4.36577	5.31415	4.7414	5.009	6.58045	6.4767	5.6957	5.64864	5.68233	4.74669	5.94875	5.77969	6.39048	5.57838	5.74365	5.06093	5.52754
KIF22	6.43629	6.35758	6.58388	6.32822	6.29827	6.16867	6.26417	6.37353	6.24541	6.62747	6.35486	6.11231	6.7445	6.22415	6.24594	6.6364	6.5935	6.59072	6.39796	6.34189	6.44003	6.46628	6.25793	6.35325	6.48205	6.41971	6.31997	6.61906	6.21495	6.18412	6.21775	6.53635	6.34246	6.33171	6.33993	6.21189	6.48827	6.61308	6.27504	6.4162	6.40415	6.18128	6.37396	6.26402	6.66683	6.33737	6.39494	6.03054	6.62819
C3orf67	3.62235	4.38341	6.04206	4.20713	4.42929	4.26552	3.75673	3.94677	4.17935	4.10734	4.03314	3.78251	4.36796	3.84766	3.75173	4.11422	4.20832	4.70829	4.04244	3.72047	3.83586	3.89404	3.80955	4.18451	4.44053	3.86349	4.16708	4.30094	4.10516	4.00644	4.86451	5.37463	4.38415	3.84137	5.11888	3.88277	4.4448	3.92525	3.80157	3.67112	3.75719	4.41213	3.73711	3.98019	4.01654	4.36107	3.79054	3.83788	4.99216
CCNB1	6.33739	6.41261	6.69768	6.43044	6.08795	6.35623	6.08955	6.27021	6.3038	6.62971	6.28752	6.08541	6.96932	6.16801	5.95337	6.58399	6.34029	6.62193	6.33839	6.06724	6.00712	6.64107	6.19658	6.03313	6.66852	6.32645	6.32736	5.87694	5.71209	5.78315	5.69011	5.58724	6.52723	6.39273	6.40714	6.00517	6.43325	6.58001	6.22961	6.52801	6.7934	5.38806	6.66966	6.29589	6.97171	6.45114	6.46345	5.79426	6.48463
TBC1D31	4.56449	4.80322	4.47282	4.69414	4.66504	4.76576	4.68189	4.79215	5.06928	4.62044	4.50138	4.49068	5.30564	4.61454	4.60433	4.68563	4.77199	5.11023	4.89793	4.62738	4.56108	4.65032	4.66217	4.68516	4.87261	4.4304	4.74477	4.75869	4.49921	4.42155	5.06201	4.42188	5.11949	4.56693	4.94896	4.91518	4.88489	4.5611	4.70975	4.92017	4.99175	4.82976	4.75299	4.79798	5.25542	4.72068	4.74591	4.53672	5.06966
CENPN	5.18875	5.38758	5.66482	5.46885	5.41351	5.42032	5.11918	5.57328	5.17461	5.43514	5.45766	5.25303	6.30775	5.45401	5.30226	5.70282	5.449	5.34352	5.51403	5.48503	5.01418	5.78329	5.49607	5.25311	5.80301	5.4115	5.45411	5.15067	4.79865	4.6364	4.88033	4.77617	4.92662	5.23334	5.17646	5.27922	5.90476	5.70076	5.15065	5.51546	5.86721	5.06133	5.39006	5.36749	6.05199	5.4617	5.38216	5.0569	5.51421
ARNTL2	5.96342	6.02349	6.80573	5.98416	6.32225	6.0475	5.87272	6.42117	6.15062	6.91516	5.54047	6.20625	5.73438	6.11099	5.96011	6.64948	5.81776	6.29863	6.22541	5.94887	5.79114	5.76043	6.06546	5.487	6.62169	5.88026	6.28213	5.11825	5.00002	5.27929	5.56456	4.25363	6.10436	6.50814	5.53098	5.77825	6.53774	6.03788	5.87752	5.8369	6.17339	4.69629	6.48947	5.91548	6.62291	5.93685	5.69269	5.70343	6.60184
KIF20A	5.64283	5.64953	5.95806	5.81138	5.76783	5.61045	5.39255	5.93229	5.63274	6.12536	5.59501	5.53969	6.52208	5.62354	5.18444	6.0375	5.23604	6.02087	6.00819	5.90919	5.13193	5.83234	5.48389	5.59884	6.15857	5.95163	5.50885	3.78905	4.1383	4.52611	3.84734	3.83572	5.29816	5.77803	5.55559	5.01215	6.18524	6.01218	5.36423	5.85997	6.15799	4.33921	6.0875	5.46121	6.31575	5.48153	5.72573	5.12584	5.90931
FANCD2	5.09773	5.33685	5.6997	5.09676	4.99692	5.40572	5.20673	5.41946	5.29024	5.5887	5.13549	4.76955	6.01657	5.23956	5.06705	5.06104	4.85397	5.39425	5.23987	4.79534	4.50876	4.98003	4.97784	4.93338	5.1017	4.98202	5.35046	4.39521	4.71974	4.28798	4.07358	4.23967	4.92459	5.23609	4.80043	5.0828	5.52324	5.86867	4.97411	5.2978	5.37556	4.53665	5.32154	5.04919	5.53265	5.32485	5.28897	4.89132	5.59274
NECTIN1	5.86064	6.38866	7.01992	5.88202	6.24675	6.27655	6.14089	6.2775	6.03488	7.06343	6.02446	6.16444	5.77649	6.28624	5.77808	6.22993	6.12017	6.60683	6.05708	6.00435	6.17434	6.00316	6.19229	6.37384	6.58389	6.14469	6.22766	6.37451	6.25266	5.76905	6.35711	5.70202	6.46066	6.06216	6.0631	6.11285	6.22577	6.35668	5.76875	5.73478	6.28821	6.30434	6.076	5.95238	6.84363	6.45433	5.99104	5.79216	6.418
SPC24	5.70164	5.81308	6.04806	5.64184	5.48523	5.45684	5.22931	5.73217	5.65097	6.03565	5.68656	5.5358	6.48301	5.47017	5.22327	5.85378	5.43667	5.72495	5.60444	5.67337	5.83517	6.0553	5.45895	5.7015	5.80964	5.93046	6.00907	4.6954	4.36025	4.53216	4.11271	3.92467	4.99238	5.20071	5.5718	4.76984	5.73956	5.88558	5.30383	5.68981	5.62215	4.3349	5.64418	5.3609	5.6849	5.63278	5.70419	4.99648	6.05106
CKAP2	5.67247	5.63704	6.35688	6.07946	5.96756	5.86023	5.53374	6.11463	5.84878	6.198	5.71118	5.71575	6.36362	5.49781	5.79347	5.90507	5.22549	6.20947	5.79962	5.56173	5.84299	5.67033	5.8824	5.5275	5.71036	5.96193	5.67755	6.08001	5.42762	5.56335	6.17644	6.02963	6.39918	5.6181	6.18875	5.75893	5.76264	6.04576	5.49678	6.0004	6.42185	5.13601	5.93368	5.77114	6.36757	5.95333	5.95835	5.50517	5.95879
LMNB1	6.18423	6.36098	6.39423	6.4183	6.22275	6.02186	6.13445	6.43337	6.11033	6.4012	6.28911	6.1028	6.40392	6.25013	6.025	6.45083	5.95616	6.39603	6.34162	6.4045	6.05981	6.15503	6.17244	6.22539	6.4424	6.53657	6.28868	5.45334	5.33474	5.43452	5.58038	5.95334	5.87433	6.29012	5.8885	6.14012	6.67316	6.54544	6.12272	6.34876	6.81621	5.54395	6.43834	6.29392	6.85986	6.37398	6.35796	5.96338	6.32509
CCNA2	5.91026	6.05294	6.26709	6.22315	5.72408	5.76079	5.36912	6.09089	5.9925	6.38247	5.90371	5.87317	6.55067	5.83566	5.70854	6.24606	5.67034	5.96202	6.28591	6.15246	5.72756	5.87825	5.83478	5.61349	6.27915	6.10454	6.00956	4.18358	5.1601	5.25557	4.63499	4.6861	5.71497	5.97491	6.20857	5.43087	6.48575	6.07266	5.81219	5.8814	6.37611	4.6596	6.26317	5.9197	6.55901	6.1244	6.08331	5.51012	6.14568
FAM111B	5.54664	5.51438	5.38677	5.38178	5.35398	5.35819	5.04515	5.5291	5.10427	5.18876	4.95564	5.06164	5.66518	5.33539	5.08426	5.7065	4.58676	5.29439	5.59227	5.36686	4.71891	5.15363	5.29376	5.28138	5.32664	5.85978	5.65159	3.84865	3.74309	3.66043	3.75244	3.57645	4.68464	5.00873	4.5317	4.90036	5.89307	5.71752	5.17498	5.72995	5.72735	4.39683	5.48093	4.89129	5.67846	5.13035	5.24792	4.82461	5.70219
TK1	6.72101	6.55709	6.95703	6.32051	6.8101	6.37814	6.2349	6.64486	6.63266	6.94275	6.38781	6.72069	7.18492	6.70037	6.45873	6.90882	7.05568	6.78209	6.78934	6.91252	6.8032	6.86163	6.67506	6.57674	6.83951	6.7653	7.00715	5.09698	5.05162	5.08824	4.6412	5.21214	5.24049	6.60309	5.58154	6.17828	7.13194	7.1269	6.56426	6.7848	6.63451	6.39177	6.85379	6.65041	7.0216	6.60283	6.62389	6.14668	7.02588
RANBP1	6.39679	6.39557	6.66785	6.40248	6.55551	6.38082	6.38356	6.33524	6.25634	6.48766	6.48713	6.44899	7.10426	6.37706	6.25203	6.61538	6.86892	6.39417	6.44957	6.55341	6.63073	6.67654	6.31715	6.41545	6.51154	6.60426	6.56189	6.69455	6.28424	6.2401	6.2329	6.43646	6.52291	6.44582	6.2061	6.31619	6.64812	6.60252	6.46631	6.54945	6.26806	6.38162	6.51427	6.41166	6.66556	6.31414	6.41684	6.08797	6.58883
DNMT1	6.08291	6.1557	6.25021	6.14895	6.09946	5.96594	6.1231	6.22226	6.02314	6.17163	5.97759	5.91442	6.59312	6.19557	6.12819	5.97696	5.54149	6.15965	6.24139	6.17773	5.97575	5.93837	6.11488	5.96834	6.21229	6.08031	6.08353	5.90358	6.09338	6.02129	6.23746	6.05687	6.53174	5.84007	6.3839	6.08679	5.98292	6.1171	6.11681	6.2013	6.20049	5.82543	6.20186	6.24197	6.36918	6.15929	6.24495	6.04675	6.40985
OTX1	4.66395	4.2735	4.25472	4.4258	4.49444	4.87432	4.48027	4.56178	4.27494	5.22994	4.26481	4.81118	3.77588	3.87882	3.84927	4.53472	4.44872	5.11194	4.83454	5.06298	4.18372	5.41137	4.27114	4.2438	4.33689	3.944	4.87261	3.52012	3.73933	3.83161	3.58697	3.49921	3.85573	4.98868	4.22811	4.33029	4.99649	4.77417	4.06482	4.39914	4.79997	4.40695	4.01604	4.19511	4.77887	4.56259	4.01879	4.24858	5.06506
ASPM	4.83117	5.18283	5.55972	5.47457	4.94765	4.92738	4.90022	5.69342	5.12468	5.50008	4.88931	4.86244	5.7053	4.79419	4.74621	5.43829	4.45943	5.15989	5.17372	4.96972	4.62979	5.24004	5.0048	4.86735	5.30884	5.48123	4.69534	3.5263	3.63129	3.58974	3.65955	3.49856	4.11749	5.28695	4.80241	4.38544	5.75388	4.82573	4.73857	5.50158	5.7418	4.19658	5.30473	4.72589	5.67928	4.99991	5.10799	4.59474	5.53199
CDKN3	5.72101	5.82312	6.24226	5.64012	5.75342	5.23625	5.17417	5.8033	5.47835	5.57049	5.81542	5.6082	6.77444	5.69548	5.25211	6.07892	5.65761	6.02932	6.03872	5.78844	5.74781	6.14917	5.50903	5.48468	6.0567	5.75711	5.29483	4.73824	4.75028	5.5719	5.16882	4.00593	5.68437	5.49482	6.11282	5.30933	6.30589	6.15663	5.64316	5.80852	6.37524	4.42629	5.94635	5.52143	6.24205	5.76108	5.88827	5.2454	6.01494
TP73	4.20487	4.42039	4.81357	4.10498	3.83807	4.2562	4.24469	4.12521	4.03466	5.69394	4.41029	4.14374	4.58452	4.21662	3.96354	4.63059	4.40455	4.4968	4.2886	4.01153	4.38952	4.31884	4.64975	4.73873	4.11176	4.63467	4.60213	3.59374	3.48578	3.78088	3.63127	3.52674	3.89263	4.54612	4.67047	3.75688	4.56968	4.80802	3.93032	4.32589	4.66516	4.49325	4.18619	4.46681	4.11585	4.79178	4.48715	4.1648	4.85026
TUBG1	6.57041	6.49079	6.68344	6.4536	6.53637	6.48886	6.33154	6.3315	6.54671	6.74503	6.51195	6.56879	6.85574	6.40053	6.53298	6.67466	7.00437	6.40888	6.50295	6.38249	6.3442	6.62232	6.42448	6.46844	6.61121	6.78552	6.67259	6.67071	6.58254	6.34166	6.62925	6.6241	6.69379	6.51254	6.60258	6.29149	6.56264	6.6104	6.54067	6.4913	6.2317	6.79319	6.53314	6.53211	6.64793	6.31557	6.48386	6.28728	6.74998
SPDL1	5.14797	5.24412	5.74221	5.80984	5.69508	5.39029	5.47177	5.68525	5.24636	5.46181	5.34776	5.59271	6.07504	5.47678	5.32927	5.58448	4.91651	5.55309	5.49774	5.32969	4.93951	5.44713	5.63281	5.42049	5.69253	5.48152	5.48263	5.04483	5.3124	5.16621	5.38705	4.91018	5.74388	5.30892	5.63415	5.43549	5.73456	5.80425	5.52754	5.52516	5.78493	5.10625	5.68939	5.72212	5.85922	5.54052	5.57682	5.401	5.67484
PRC1	5.9198	6.13867	6.38434	6.13549	5.94135	5.86734	5.63734	5.9914	5.66348	6.31942	6.03838	5.92783	6.74469	5.82792	5.38717	6.25657	5.53207	6.14533	6.11194	6.02025	5.70038	5.92208	5.78076	6.0496	6.15161	6.35759	6.02642	5.16233	5.26695	5.06272	4.78659	4.95715	5.57381	5.99187	5.95998	5.48582	6.89766	6.45127	5.75956	5.79754	6.02989	5.20674	6.19344	6.00848	6.72744	5.92518	5.92185	5.70934	6.17068
E2F2	4.38704	4.70881	4.72767	4.86182	4.43453	4.21514	4.44367	4.91998	4.1577	4.8743	4.51723	4.48099	5.96993	4.91245	4.60414	4.71215	4.73831	4.61896	4.39034	4.82379	4.4005	4.37328	4.92614	4.7169	4.54547	4.736	4.69337	3.90805	3.61082	3.63945	3.71997	3.57026	4.02033	4.08709	4.12725	4.38187	5.22053	5.25551	4.43375	4.68206	4.96191	4.20409	4.62284	4.49138	4.9835	4.71724	5.18142	4.13605	4.54352
PHB	6.84076	6.70043	6.83575	6.85449	6.86744	6.66946	6.7206	6.6606	6.87597	6.84295	6.66279	6.8822	6.95669	6.70137	6.83966	6.89265	7.27665	6.82012	6.88087	6.74908	6.9552	7.07565	6.73881	6.79968	6.89659	6.81046	6.87029	6.93668	6.76091	6.73137	6.9278	6.62946	6.81166	6.85094	6.85311	6.67578	6.8198	6.92249	6.80285	6.91246	6.67527	7.06523	6.8508	6.87164	6.9162	6.72941	6.66666	6.62164	6.82438
SNRPA1	6.09305	6.20561	6.36271	6.42803	6.15158	6.11915	6.04546	6.27063	6.14812	6.52938	6.41293	6.33944	6.64962	6.19511	6.06208	6.28169	6.53635	6.25879	6.16046	6.431	6.37606	6.38024	6.16298	6.23787	6.33765	6.40422	6.33418	6.16077	6.02308	5.7732	5.87513	6.27485	5.8479	6.48852	5.67043	5.92728	6.51957	6.78187	6.31433	6.14107	5.9792	6.13495	6.39466	6.15411	6.73995	6.25024	6.21492	6.01099	6.24699
RDM1	4.0412	4.32344	4.08909	4.20056	3.66295	4.1416	3.89701	4.25506	4.5054	5.41093	3.65475	4.19939	3.93568	3.83204	4.00502	5.01165	4.6288	4.50749	4.59889	4.14666	4.06577	4.68287	4.0098	3.90133	4.30334	4.42284	4.79245	3.63449	4.41006	4.26386	4.00844	3.5238	3.94253	4.42494	4.8787	3.70792	4.96079	5.27274	4.054	4.31939	3.97879	4.1857	4.46011	3.88081	4.11527	4.05737	4.31286	3.73131	4.53659
DEPDC1B	5.20942	5.12195	5.4833	5.38305	4.67329	4.75519	4.2436	5.26127	5.07348	5.36131	4.94545	4.98878	5.32821	4.99539	4.76572	5.44486	4.57451	5.17493	5.04183	6.33862	4.76607	5.33947	4.89367	4.88931	5.34103	4.9501	5.0855	3.68157	3.79918	3.79036	3.80799	3.45777	4.14572	4.96747	4.93813	4.60799	5.42734	5.43678	5.52739	5.32475	5.50429	4.24977	5.96035	4.95223	5.62613	5.23053	5.12465	4.70307	5.71548
INCENP	5.86492	5.96731	6.18893	5.87184	5.87389	5.87295	5.84014	6.05539	5.92783	6.14437	5.62513	5.58756	6.28938	5.76044	5.89122	5.94102	5.17527	6.08655	6.0828	5.87558	5.27356	5.52514	5.75589	5.79575	5.94873	5.86885	5.82249	4.80537	5.28114	5.10663	5.37856	5.22692	5.75753	5.93236	5.82592	5.73496	6.08183	6.01567	5.59282	6.01761	6.24394	5.73228	5.9558	5.64059	6.3113	5.99317	5.80283	5.76172	6.04436
EXO1	4.75618	4.9469	5.24928	5.18163	4.70922	4.46664	4.69381	5.28437	5.12348	5.27732	4.72998	4.61738	5.97886	4.6628	4.54952	5.14149	4.88396	4.68329	5.07473	4.77421	4.63473	5.31024	4.83964	4.43562	5.00837	5.15917	4.97292	3.90804	3.67178	3.79691	3.80439	3.54911	4.20993	4.80368	4.43356	4.33163	5.72618	5.36283	4.91372	5.36901	5.14944	4.33133	5.09229	5.17012	5.34303	4.82883	4.733	4.21719	5.03419
RMI2	6.06698	6.0189	5.80529	6.07875	5.71856	5.242	5.68323	5.92691	5.79791	6.44843	5.73136	5.80639	6.56778	5.9371	5.66015	5.96765	6.07708	6.04539	6.02233	5.77445	5.62847	6.03322	5.74589	5.92819	6.01896	6.16674	6.01951	5.40347	4.04447	4.54337	4.4886	4.19599	4.20407	5.94126	4.72274	5.40317	6.18864	6.39413	5.46583	6.02634	6.24333	5.56324	5.84047	5.4915	6.34325	5.77709	5.92935	5.15476	5.77402
TPX2	6.30296	6.37928	6.95996	6.37051	6.28959	6.12858	5.98606	6.46371	6.24701	6.64918	6.3995	6.18909	7.16262	6.09738	5.94046	6.58823	6.07545	6.5165	6.46444	6.42166	6.20107	6.38357	6.15206	6.05327	6.60795	6.53578	6.18678	4.44066	4.58556	4.87077	4.40539	4.14865	5.91845	6.31307	6.31654	5.72475	6.69959	6.63958	6.05143	6.43206	6.61803	4.64028	6.48421	6.1544	6.80907	6.28512	6.30182	5.77314	6.71767
HASPIN	4.60374	4.64823	4.81931	4.42127	4.3939	4.81139	4.12527	4.67982	4.31516	4.99786	4.39362	4.32962	6.01686	4.51432	4.50974	4.58598	4.48026	4.62647	4.51367	4.5991	4.15449	4.55948	4.62174	4.32314	4.64131	4.54066	4.34046	3.5009	3.78312	3.83057	3.65018	3.53164	4.17137	3.96333	4.43515	4.3958	4.94525	4.79847	4.4287	4.68175	4.44152	4.33753	4.67153	4.26155	5.34684	4.37837	5.00407	4.57971	4.8423
CDC20	6.42062	6.38642	6.91447	6.37846	6.27477	6.31095	5.89618	6.55773	5.89359	6.5219	6.28394	6.14838	7.12886	6.10228	5.95745	6.66059	6.42757	6.57946	6.30918	6.36631	6.0932	6.43321	6.2744	6.30444	6.66475	6.72257	6.41963	4.69581	4.91636	5.01774	4.43298	4.48254	5.59863	6.46328	5.84723	5.92214	6.89307	6.73395	6.25466	6.25455	6.6999	4.49491	6.63314	6.23578	6.90393	6.36709	6.53886	5.82581	6.67296
DNA2	4.6224	4.8421	5.07229	5.17316	4.82067	4.72512	4.74493	5.06336	4.56745	4.87752	5.04453	4.64083	5.05984	4.66292	4.6522	4.62577	4.59421	4.75069	4.74241	4.59132	4.23522	4.91351	4.73698	4.73379	4.82596	5.01317	4.83969	4.17925	4.81077	4.44521	4.85116	4.76062	4.57695	4.49291	4.43448	4.38839	5.21903	5.39594	4.93551	5.03826	5.13927	4.41885	5.0364	5.16386	5.65346	4.89316	4.94486	4.87211	5.06019
GPI	6.84929	7.26109	7.29606	6.91878	6.89063	6.83269	6.96543	6.87923	7.06437	6.83295	6.94415	7.04849	7.04833	6.78491	7.03847	7.09253	7.21654	6.90595	6.99012	6.92286	6.92798	7.0947	6.82741	6.95591	6.96543	7.26631	7.10913	7.14494	6.94846	6.99142	6.92355	6.95346	7.07216	7.08691	7.29131	6.73267	7.15525	7.10512	6.80673	6.927	7.02352	7.0303	7.0632	7.10084	6.99111	7.08079	6.78112	6.72569	7.06887
GAPDH	7.70925	7.68628	7.86695	7.67552	7.75433	7.60422	7.71647	7.66613	7.79641	7.98668	7.6887	7.78905	7.80486	7.6329	7.73735	7.79258	8.22791	7.73028	7.77511	7.74812	7.77328	7.89911	7.68546	7.76901	7.94447	7.78693	7.79649	7.81032	7.56806	7.55545	7.79083	7.57248	7.73972	7.84226	7.75481	7.55686	7.92621	7.83986	7.56011	7.75245	7.70788	8.04584	7.85436	7.85056	7.84828	7.68046	7.58326	7.51433	7.87509
FEN1	6.37457	6.16815	6.56428	6.29085	6.59343	6.21171	6.1673	6.30484	6.35164	6.52176	6.21455	6.26893	6.96965	6.36464	6.2248	6.52478	6.86161	6.45133	6.52455	6.33261	6.33026	6.62947	6.29542	6.29041	6.32944	6.55446	6.5355	6.30041	5.82776	6.17906	6.14053	6.5297	6.23405	6.22075	6.34988	6.17053	6.55812	6.65257	6.23749	6.49383	6.36043	6.18563	6.59376	6.06373	6.80791	6.20778	6.41658	5.85941	6.49812
DSCC1	4.84792	5.3596	5.10389	5.37237	5.34665	5.24672	4.89807	5.39486	5.47244	5.04367	5.22894	5.07503	6.10214	4.95696	4.91907	5.21922	5.62032	5.42599	5.51555	5.23264	4.92934	5.6702	5.16469	4.76087	5.29797	5.28833	5.45069	4.58684	4.18429	4.69394	4.56784	4.08372	4.86556	4.86725	4.93157	5.24921	5.70189	5.35387	5.19602	5.46126	5.4847	5.3036	5.06953	5.2812	6.05159	5.32986	5.23686	5.09824	5.54132
REXO5	4.97849	5.21372	4.78511	4.8909	5.18143	4.77759	4.9152	4.9671	4.89601	5.18203	4.89503	4.48977	5.07009	5.11239	5.04996	4.59055	5.0789	4.79141	4.8153	4.41086	4.77648	4.90961	4.84396	4.99099	4.69526	5.39496	5.08995	5.47176	5.12618	5.1151	5.6887	5.78779	5.37589	4.61014	4.86808	4.50301	5.18644	4.98382	4.8711	5.03065	4.4658	4.80552	4.48577	4.82804	5.10837	4.76798	4.7593	5.12818	4.93261
SKA3	5.22562	5.30598	6.14468	5.71613	5.35543	5.25385	5.01154	5.7629	5.45341	5.68564	5.64593	5.39439	6.16353	4.886	5.19474	5.56749	5.16561	5.36866	5.3883	5.28511	5.26453	5.54431	5.145	5.30613	5.21448	5.3588	5.39767	4.03965	3.93551	3.90244	3.88579	3.66134	4.60046	5.15513	5.18091	4.71605	5.40203	5.87524	5.15555	5.40231	5.64064	4.3689	5.58228	5.38238	5.87336	5.20842	5.27218	4.58361	5.73259
PLK4	4.99171	5.05346	5.47135	5.08042	4.98647	4.69974	4.55951	5.29473	4.85649	5.51002	4.86938	5.39074	5.81109	5.04088	4.89673	5.43103	4.80835	5.06147	5.38402	5.146	4.77627	4.49887	5.01455	4.61287	5.31835	5.15894	4.93965	4.64668	4.14732	5.03607	4.66792	3.86778	5.22319	5.19047	5.38804	4.61403	5.8438	5.39707	4.86627	5.06522	5.323	4.57303	5.63353	4.63434	5.79837	5.17912	5.16111	4.65324	5.8133
CEP152	4.79177	4.73141	4.6632	4.86552	4.66766	5.00786	4.55763	4.78115	4.47533	5.05982	4.67465	4.77414	4.73029	4.78138	4.6543	4.72721	4.41285	4.68346	4.46682	4.48365	4.21441	4.61065	4.62178	4.8439	4.79163	4.48387	4.54036	3.9049	4.58344	4.14711	4.44412	4.02345	4.46734	4.74433	4.44644	4.68907	4.9005	5.35743	4.69584	4.68457	4.81883	4.75951	4.92759	4.57699	5.05674	4.52238	4.59504	4.82529	5.18403
GINS1	5.14427	5.14737	6.17193	5.3511	5.20207	4.88279	4.77423	5.56897	4.76495	5.49012	4.99321	5.0136	6.36932	5.31215	4.93082	5.38904	4.88112	5.17291	5.59607	5.14711	5.13799	5.62625	5.33228	5.1129	5.40798	5.09184	5.49775	4.39854	4.16771	4.42487	4.23105	3.80153	4.76171	4.98001	5.20912	4.93014	5.52385	5.86858	5.37122	5.44548	5.66169	4.55336	5.63513	5.40957	5.95978	5.19082	5.35402	4.76866	5.81634
ERCC6L	4.21544	4.86822	4.57478	4.57822	4.35369	4.26726	4.18353	4.88195	4.44524	4.74294	4.55064	4.25762	5.93778	4.70398	4.31059	4.96173	4.44251	4.52385	4.847	4.55454	4.14867	4.41649	4.4676	4.20493	4.69326	4.8523	4.59142	3.74858	3.87067	3.81035	3.57381	3.46438	3.93845	4.51501	4.38359	3.93335	5.07748	4.44854	4.28468	4.42274	5.04791	4.23676	4.94461	4.30039	5.22784	4.53324	4.56869	4.06131	4.7063
CENPX	6.67197	6.49523	6.75184	6.47935	6.67001	6.51037	6.41732	6.54962	6.65866	6.6522	6.59282	6.81154	6.8468	6.47338	6.63302	6.82488	7.2548	6.73776	6.70837	6.97173	6.89741	6.85133	6.60375	6.66131	6.67108	6.78467	6.78797	6.77551	6.70076	6.71874	6.80166	6.73908	6.47857	6.63637	6.5408	6.31821	6.96186	7.00071	6.67914	6.63079	6.5161	6.80282	6.72418	6.66457	6.7209	6.52094	6.39979	6.36766	6.70843
TESMIN	4.6498	4.96703	4.56729	4.86744	4.95866	5.20185	4.3277	5.09408	4.73579	5.78653	4.72078	4.219	3.9414	4.69236	4.27831	5.26848	4.73868	5.25595	5.07639	4.52762	4.43603	5.38215	4.42156	4.686	5.01545	4.75723	4.92148	5.04989	4.71147	4.71057	5.27085	4.21724	5.18565	4.98617	4.09655	4.51171	5.25849	4.49693	4.40759	4.29019	4.20532	4.71208	4.35015	4.5103	5.0508	5.12081	4.48209	4.76198	5.35514
CKS2	6.85396	6.91317	7.03006	6.90649	6.78366	6.67709	6.3649	6.70581	6.72806	6.99719	6.91019	6.8368	7.43666	6.68334	6.58568	7.02551	6.81456	7.05019	6.77327	6.79419	6.89407	7.07242	6.65968	6.83582	6.96132	7.15323	6.91459	6.27237	6.09886	5.92904	5.76255	6.33821	6.47436	6.77361	6.72842	6.66227	7.27369	6.86159	6.59329	6.81225	7.06548	5.54552	6.72898	6.54035	7.21702	6.93416	6.61579	6.17541	6.8621
DTL	5.36213	5.46852	5.80568	5.49329	5.2492	4.75846	5.20984	5.71283	5.45141	5.76154	5.21997	5.13218	6.1634	5.30983	4.94062	5.53152	5.07016	4.98094	5.57997	5.39443	5.15734	5.62391	5.2815	4.99523	5.33253	5.72998	5.55093	4.62331	3.91155	4.16533	3.99922	3.61387	4.47626	5.41929	4.64846	4.83185	5.71787	5.51293	5.18173	5.73755	5.68415	4.52979	5.54523	5.28345	5.85148	5.24928	5.28984	4.85008	5.73053
ORC1	4.96799	4.80856	5.61654	4.93233	5.05057	4.8142	4.56218	5.02807	4.52052	5.33408	4.70005	4.60664	6.25532	5.15012	4.75245	5.40709	5.07167	4.83491	4.93221	4.87609	4.62922	4.83308	4.975	4.59264	5.1064	4.90536	5.16405	4.48942	4.28564	4.79982	4.14376	4.21047	4.71431	4.73047	4.63092	4.57371	5.88046	5.58894	4.8539	4.93727	5.22711	4.67853	5.34218	4.5942	5.69241	4.95351	5.1955	4.34984	5.26405
ATAD2	5.6642	5.79424	5.75793	5.78815	5.66955	5.63313	5.29604	5.83757	6.02566	5.97872	5.51443	5.32918	6.37877	5.62072	5.56374	5.96573	5.23386	5.97422	6.01626	5.79718	4.99612	5.88959	5.59203	5.47741	5.86072	5.8156	5.86446	6.2565	5.30552	5.01814	5.81532	4.81997	6.35502	5.60058	5.69471	5.64101	6.4313	5.59121	5.47938	5.84095	6.17248	5.40826	5.77713	5.69884	6.52522	5.8026	5.73272	5.49366	5.99654
CENPI	4.46511	5.29742	5.03598	4.46823	4.26578	4.3604	4.27187	5.02336	4.56944	4.94284	4.48253	4.37333	5.57078	4.5084	4.5315	5.00492	4.44516	4.63756	4.89139	4.53349	4.08534	4.48979	4.45027	4.39491	4.90358	4.91358	4.7444	3.71602	3.55434	3.68894	3.59287	3.51232	3.96818	4.58417	4.59413	4.18414	5.06364	4.91062	4.40314	4.46176	4.82696	4.30738	4.88405	4.41152	5.28454	4.74092	4.54861	4.05117	4.61854
RPA3	6.19283	6.166	6.17647	6.2179	6.09668	5.96086	5.81413	6.088	6.09187	6.37666	6.11632	6.20171	6.67499	5.99814	5.95089	6.39248	6.42671	6.20468	5.99168	5.97151	6.28424	6.46131	5.95499	5.96912	6.08783	6.16476	6.12736	6.42635	6.1341	5.92553	6.18934	6.05991	6.17257	6.18843	6.31853	5.962	6.33009	6.26147	6.02553	6.10675	6.12922	5.88113	5.98389	6.04484	6.30757	6.04656	6.0646	5.72266	6.05406
CIP2A	4.92437	5.19812	5.89734	5.07742	5.094	5.09514	4.92258	5.43403	5.08353	5.32284	5.16027	5.10452	5.82407	5.13814	4.92301	5.52811	4.48013	5.23626	5.21321	5.03123	4.52252	4.90288	5.02414	4.97815	5.13328	5.6399	5.05455	4.14712	4.77043	4.35404	4.44292	4.23605	4.9487	5.093	4.95099	4.86158	5.59176	5.50542	4.85889	5.07374	5.44689	4.6483	5.18518	5.01497	5.86169	5.00507	5.19305	4.71453	5.63811
TIPIN	5.37015	5.52479	5.2419	5.40256	5.47552	5.27264	4.94115	5.29214	4.96603	5.30604	5.35159	5.39506	6.06667	5.31318	4.71455	5.3915	5.45691	5.23023	5.16963	5.23318	5.30644	5.34812	5.14798	5.03795	5.12583	5.40654	5.5091	5.57502	5.64234	5.27003	5.6593	5.42326	5.32779	5.27425	5.97351	5.18026	5.78477	5.66035	5.34515	5.14379	4.95721	5.39731	5.373	5.40353	5.70251	4.94117	5.24217	4.9881	5.24745
MAGOHB	5.17624	5.31231	5.87641	5.88996	5.51948	5.56117	5.31163	5.8269	5.52948	6.02867	5.70582	5.68441	5.96903	5.51037	5.45152	5.55692	5.62074	5.44005	5.54962	5.42502	5.73122	5.98002	5.50582	5.76483	5.68744	5.56303	5.45636	5.24164	5.61946	5.4693	5.76163	5.27759	5.96169	5.73458	5.68666	5.55015	5.62109	5.4336	5.49789	5.54708	5.43407	5.36814	5.4566	5.50771	6.07065	5.45559	5.33302	5.21597	5.54672
KIF20B	5.09121	5.11022	5.61896	5.50198	5.17679	4.90358	4.90491	5.35782	4.8692	5.28257	5.19489	4.99401	5.6558	4.99594	5.04399	5.31677	4.48088	5.53569	5.39236	5.07986	4.58204	4.83312	5.2212	5.05271	5.48864	5.25984	5.14985	4.11917	4.46858	4.41533	4.7502	4.43336	5.01547	5.09389	5.15883	5.07685	5.30842	5.44683	4.9817	5.53429	5.92963	4.71154	5.6312	5.08623	6.14805	5.27872	5.28098	4.93746	5.56438
ZWILCH	5.67921	5.66119	5.85431	5.90836	5.71383	5.63652	5.47759	5.77703	5.30314	5.76476	5.70751	5.72942	6.47759	5.58326	5.25195	5.82345	5.39294	5.93938	5.92066	5.77592	5.43898	5.56627	5.57694	5.45433	5.728	5.73475	5.82095	4.99169	5.13912	4.81951	4.62888	4.98775	4.9888	5.58985	5.54807	5.44979	6.12589	6.23169	5.59348	5.62129	5.64984	5.27402	5.79867	5.64453	6.09609	5.60752	5.64785	5.55502	5.67697
NCAPG	5.15143	5.44938	6.09518	5.29185	5.29582	5.17456	4.86338	5.52309	5.22982	5.65739	5.08019	5.04001	6.66128	5.25523	4.8637	5.79714	4.8909	5.38729	5.44614	5.33451	4.95945	5.10708	5.09399	5.10788	5.46522	5.26097	5.37202	3.86678	3.87579	3.78675	3.90737	3.7292	4.90363	5.10892	5.25951	4.7351	5.8982	5.40961	5.23852	5.36758	5.65828	4.31843	5.58122	5.15621	5.98662	5.27952	5.4952	4.79667	5.73574
DIAPH3	4.65444	4.80686	5.95744	5.43451	4.87964	4.70706	4.56525	5.22009	5.12094	5.41955	4.62102	4.47788	5.70118	4.68929	4.6691	4.9833	4.49511	4.8422	5.09148	4.57164	4.64021	4.59959	4.68701	4.53484	4.79989	4.87168	4.89884	3.71097	3.74361	3.69367	3.67718	3.44196	4.01627	4.81658	5.26836	4.46506	5.07064	5.40889	4.52538	4.83939	5.11624	4.39288	4.80349	4.77544	5.40087	5.12587	4.6464	4.20654	5.43298
OIP5	5.19882	5.47376	5.26847	5.38729	4.8538	4.92364	4.62452	5.27157	4.61433	5.63392	5.28396	5.56587	5.91627	4.97683	4.37965	5.53122	4.83774	5.42791	4.99305	5.3999	5.33217	5.24697	4.79032	5.1459	5.30705	5.81256	5.54499	4.11153	3.92072	4.17998	3.9751	3.86007	4.49912	5.01545	4.34923	4.52797	5.92224	5.58981	5.08566	4.86186	5.73991	4.27295	5.52301	4.44363	6.0944	5.25503	5.13332	4.38534	5.31578
CCDC137	6.52925	6.09012	6.37122	6.23891	6.51658	6.38834	6.10005	6.36193	6.33277	6.46204	6.21027	6.59219	6.88552	6.31754	6.33526	6.58688	6.69395	6.52779	6.36596	6.5434	6.60702	6.73536	6.37645	6.3822	6.34153	6.43019	6.44811	6.41648	6.49021	6.30004	6.41418	6.28083	6.29481	6.42128	6.14266	6.1766	6.50026	6.58093	6.38211	6.40556	6.11685	6.26384	6.5357	6.36873	6.45785	6.16883	6.38256	6.28026	6.51691
KIF23	5.23324	5.35126	5.92087	5.66397	5.24957	5.30595	4.95771	5.56159	4.71241	5.69464	5.30374	5.43178	6.4062	5.0285	4.91875	5.82302	4.70863	5.6058	5.4794	5.32564	4.82811	5.22734	5.32024	5.08683	5.60326	5.67221	5.46142	4.03861	4.16513	4.26134	3.75073	3.83318	4.44939	5.34182	4.81326	4.77874	6.14781	5.99624	5.17323	5.34054	5.496	4.56563	5.73924	5.2057	6.29107	5.05397	5.42686	4.78271	5.70783
PDAP1	6.95916	6.90385	7.17223	6.90043	7.00641	6.87335	6.93032	6.88587	6.96435	7.09704	6.90686	7.02859	7.09321	6.86738	7.00747	7.0981	7.48776	7.08683	7.00537	7.14903	7.15246	7.04187	7.12243	7.04366	7.04361	7.11395	7.08557	7.22811	7.00854	7.0267	7.13908	7.02301	7.08551	7.0082	6.99327	6.83265	7.09746	7.12506	6.92522	6.99404	6.93666	7.33895	6.94241	6.9764	7.10188	7.01114	6.8473	6.77959	7.0147
KIF24	4.85339	4.85265	4.4791	4.64272	4.62168	4.34899	4.35737	4.56657	4.74384	4.59498	4.70368	4.40998	5.39767	4.6184	4.80152	5.20975	4.55558	4.66785	4.59217	4.23116	4.16875	4.74625	4.51073	4.7938	4.34057	4.80661	4.82015	4.38999	4.49691	5.41356	3.6989	4.54788	5.14265	4.24469	5.44352	4.46299	4.8076	4.96333	4.38221	4.71952	4.68324	4.76142	4.20034	4.42817	4.99369	4.18073	4.85002	4.59814	4.81485
ZWINT	6.32295	6.38779	6.55808	6.45401	6.28226	5.87422	6.10322	6.36996	6.3181	6.47597	6.36104	6.11097	6.79239	6.00446	6.04975	6.57675	6.10066	6.33548	6.35572	6.40721	6.29523	6.42558	6.18049	6.40302	6.28826	6.68543	6.57479	5.67687	5.11823	5.2281	5.80614	5.49119	5.79736	5.91757	5.86965	5.89705	6.69635	6.71482	6.21287	6.41288	6.55846	5.6641	6.48981	6.32942	6.73942	6.37125	6.28623	5.78251	6.39846
MRPL37	6.8947	6.73877	7.00424	6.718	6.8472	6.77973	6.75991	6.60746	6.71296	6.80404	6.72579	6.76524	7.16075	6.74219	6.79751	6.92097	7.41578	6.87712	6.6642	6.83685	6.86501	6.75864	6.73381	6.75011	6.86555	6.84462	6.78003	6.71277	6.50027	6.57856	6.60697	6.66093	6.54837	6.797	6.65862	6.68276	6.93013	6.92149	6.74461	6.71918	6.86886	7.25826	6.86977	6.83384	6.92543	6.92755	6.71441	6.57231	6.73714
NCAPD3	5.37766	5.66113	5.99858	5.75576	5.59911	5.28348	5.47675	5.76647	5.6602	5.79716	5.42493	5.42522	5.88088	5.55464	5.55216	5.63795	5.04655	5.79664	5.76744	5.50247	5.05715	5.39498	5.51317	5.53084	5.58362	5.65494	5.6136	5.48876	5.63163	5.15107	5.67299	5.54684	5.5605	5.54944	5.57357	5.49121	6.04162	5.84883	5.4171	5.77486	5.78354	5.50662	5.54252	5.29129	6.19363	5.6632	5.45533	5.4059	5.89959
BUB1	5.31992	5.56975	5.82973	5.74676	5.40486	5.20092	5.19	5.7833	5.29247	5.72917	5.38558	5.31769	6.43281	5.17183	5.0453	5.8024	4.90716	5.85622	5.79691	5.46221	4.96417	5.47548	5.27604	5.05185	5.76019	5.54588	5.42481	3.80848	4.10737	4.10409	3.8483	3.58494	4.94791	5.4776	5.23111	4.78492	5.92892	5.88168	5.28248	5.64414	5.87212	4.34808	5.77079	5.32646	6.2005	5.52258	5.58136	4.77658	5.84925
RACGAP1	6.03012	5.8259	6.45343	6.21049	6.1133	6.03459	5.77911	6.08561	5.6605	5.97566	5.97768	5.84735	6.59962	5.87232	5.96032	6.09577	5.44493	6.07495	5.94632	6.02111	5.85342	6.18014	5.87571	5.86524	6.29205	6.00537	5.77331	5.0229	5.34086	5.2468	5.85622	4.71733	6.0733	5.97549	6.08394	5.72139	6.46062	6.01248	5.79417	6.30202	6.43608	4.94959	6.09388	5.89816	6.63521	5.87715	5.93424	5.6401	5.7292
BOLA3	5.72843	5.71643	6.13055	5.67532	5.79914	5.36148	5.61439	5.66119	5.71457	5.39626	5.94677	5.86704	6.05679	5.6901	5.64031	5.93184	6.3974	5.61442	5.8158	5.95192	5.91401	6.25574	5.723	5.92482	6.01782	5.81887	5.7935	6.40297	5.70975	5.49014	6.18981	6.11784	5.76638	5.81087	5.43422	5.54591	6.12532	5.85661	5.73447	5.79618	5.73758	6.33462	5.81779	5.9394	5.92171	5.80476	5.74594	5.40475	5.75843
ORC6	4.86608	5.08351	5.51358	5.32491	4.92162	4.54804	4.67432	5.44942	4.90172	5.38804	5.12662	4.83988	6.19354	4.78803	4.69766	5.18608	4.69815	4.81899	5.25269	5.08364	4.40617	4.95827	5.10778	5.11583	5.17782	5.10068	4.99942	4.45118	3.92885	4.14647	4.12959	4.06685	4.62175	4.71333	4.53292	4.30173	5.55568	5.29267	4.86292	5.28378	5.20446	4.43486	5.29831	4.59364	5.48355	4.95594	5.11769	4.37192	5.62037
CDT1	5.92636	5.68015	5.99594	5.59969	5.86674	5.24307	5.3947	5.89777	5.59118	6.40778	5.56637	5.24829	6.54372	5.63667	5.44397	5.8822	6.09043	5.4155	5.91797	5.87092	5.58985	6.17194	5.75142	5.51209	5.86239	5.79721	5.76097	5.74175	5.36935	5.11845	5.35313	4.14973	5.64687	5.50916	6.19061	5.06768	6.12793	6.38863	5.43524	6.24034	5.63513	5.2406	5.93312	5.63725	6.29149	5.91978	5.70824	5.14375	6.26136
MASTL	5.89073	5.94587	6.00885	5.81251	6.00431	5.55366	5.64004	5.80637	5.66924	5.528	5.54323	5.57397	6.29026	5.84599	5.5625	5.72289	5.30807	5.73217	5.6278	5.79425	5.49797	5.67601	5.63786	5.70954	5.89426	5.62902	6.06427	5.46349	5.56043	5.18212	5.43239	5.64848	5.23098	5.5129	5.42077	5.63364	6.1042	5.77215	5.64231	5.79394	5.93076	5.62072	6.06435	5.76578	6.18562	5.52254	5.85797	5.56666	5.94835
RNASEH2A	6.31414	6.30935	6.61076	6.23231	6.32785	6.08512	6.21874	6.15634	6.30875	6.45649	6.29736	6.17994	6.76699	6.24993	6.07569	6.34031	6.75014	6.37651	6.48631	6.28863	6.51762	6.666	6.1951	6.26045	6.44851	6.33508	6.45391	6.31396	6.00619	6.30241	6.0553	5.81586	6.43351	6.05055	6.36354	6.13312	6.22556	6.47589	6.29495	6.21197	6.28411	6.19182	6.42322	6.41873	6.42422	6.44123	6.2758	5.97967	6.60387
MRGPRX2	3.46352	3.41034	3.54209	3.41103	3.4888	3.3831	3.43432	3.34334	3.49566	3.42691	3.38229	3.52683	3.48446	3.39536	3.48083	3.48902	4.13366	3.46077	3.42906	3.5134	3.47995	3.46782	3.44884	3.51036	3.48927	3.50543	3.46342	3.5009	3.43749	3.63117	3.5358	3.3816	3.55332	3.46631	3.48984	3.42159	3.48339	3.47837	3.34393	3.44064	3.56932	4.14346	3.44394	3.58818	3.49679	3.49901	3.39987	3.39964	3.41885
CDK5RAP1	5.96854	5.96028	6.3398	6.13586	6.01657	6.08973	6.04941	6.01851	6.01252	6.20612	6.08221	6.09862	6.38358	5.96021	6.14484	6.02109	6.30333	6.23147	5.99754	5.94019	6.10727	6.20508	5.97211	6.03203	5.96795	5.9579	6.03093	6.32757	6.32575	6.37528	6.34149	6.08719	6.49753	6.00366	6.58794	5.92272	5.93861	6.17346	6.08332	6.10198	5.86502	6.10006	5.98561	6.0751	6.10266	5.98523	5.98872	5.96521	6.11786
SDHC	6.01833	5.99874	6.18286	6.3489	6.01783	6.04707	6.18185	6.02733	6.2982	6.03783	6.21981	5.93854	6.02538	5.90774	6.10385	5.98747	5.93404	6.00598	6.15994	6.13717	6.13672	6.42476	6.0007	5.98273	6.05373	6.03993	6.18186	6.0645	5.766	5.79798	6.0521	6.12935	6.00279	6.19492	5.9156	5.96396	5.83435	6.16428	6.01659	6.30101	6.22629	6.15642	5.9421	6.16484	6.04966	6.23875	5.84162	5.92195	5.7957
HLF	5.32291	5.44893	4.4263	4.67767	5.04468	4.90574	4.2272	4.99069	5.13204	3.82535	5.58055	4.8565	3.64128	5.13382	5.67042	4.1601	5.0455	4.03784	5.17532	4.3912	5.14737	5.50409	4.69805	5.29092	4.35337	4.27899	4.88016	6.51087	6.14806	5.78822	6.4724	5.90028	6.47966	4.49979	6.07216	5.33465	4.27915	3.96059	5.42525	5.2242	4.23918	5.81156	4.20577	4.89511	4.82213	4.29277	5.37778	5.41278	4.20181
MAD2L2	5.9466	6.16088	6.68232	6.03497	6.26682	5.88854	6.21393	6.10084	5.89955	6.29377	6.1482	6.16671	6.98413	6.20681	6.19015	6.43892	6.91542	6.23925	5.95889	6.11502	6.3729	6.36283	6.12413	6.41773	6.40124	6.49645	6.18399	6.12975	6.25021	6.26511	6.28849	5.96745	6.28747	6.17058	6.25903	6.09838	6.40573	6.18215	6.14012	6.03303	5.99388	6.51454	6.22612	6.37779	6.26754	6.21576	6.25707	6.02542	6.13181
FCRLA	3.84967	3.54693	3.63144	4.34822	3.90641	4.54494	4.06902	3.96481	3.7536	5.31766	4.05978	4.63476	4.38383	4.49886	4.06655	4.75548	4.25416	5.40723	3.62707	5.51537	3.6376	5.13942	5.42633	3.70024	3.63036	3.6243	4.07337	4.14003	3.39191	4.11538	3.98849	3.55086	3.55332	4.57009	3.5818	5.7066	3.67215	4.60196	4.18865	4.02409	3.51329	4.14346	3.80211	3.68534	4.41775	3.67839	6.2115	3.79676	3.92296
SSX2B	3.46352	3.41034	3.54209	3.41103	3.4888	3.3831	3.43432	3.34334	3.49566	3.42691	3.38229	3.45857	3.48446	3.39536	3.48083	3.48902	4.13366	3.46077	3.42906	3.5134	3.47995	3.46782	3.41203	3.51036	3.48927	3.50543	3.46342	3.5009	3.39191	3.42622	3.5358	3.3816	3.59022	3.46631	3.48984	3.42159	3.48339	3.47837	3.34393	3.44064	3.46181	4.14346	3.44394	3.58818	3.49679	3.49901	3.33159	3.33482	3.41885
MAP2K4	5.95053	5.84514	5.96388	5.99335	5.98077	6.13493	5.82337	5.97029	5.95223	5.82256	5.96965	5.9771	6.34123	6.11022	5.99402	5.93983	5.93688	5.84794	5.96075	5.96231	5.83767	6.02689	5.99741	5.89792	5.85962	5.81478	5.94802	6.30452	6.25463	6.07171	6.44306	6.18228	6.33524	5.93029	6.22214	6.04001	5.81792	5.33552	5.92784	6.03989	6.02314	6.20709	5.46171	6.04716	5.89749	5.81423	6.00789	6.01398	5.85666
OXGR1	3.62054	3.97285	4.21732	3.47724	3.73805	3.42865	3.47676	4.05304	4.02556	3.52284	4.50793	4.05581	3.52194	3.96537	3.74151	3.48902	4.13366	3.55735	3.7934	3.5134	3.83217	3.6435	3.90475	3.76512	3.56608	3.65003	3.87171	3.53558	4.96641	4.85592	4.9272	3.43666	6.03176	3.49508	3.73503	3.68461	3.58062	3.61146	3.74234	3.66858	3.46181	4.89847	3.67877	3.64906	3.55519	3.56567	4.04142	3.56394	3.52047
ST13	7.07135	6.95803	7.08147	6.89867	7.09505	7.06912	6.94841	6.85881	6.92225	7.04661	6.97799	7.18416	7.18712	7.07077	7.15733	7.10705	7.35079	6.9349	7.0841	7.06885	7.02205	7.08703	6.95039	6.89164	7.02607	7.03097	7.05918	7.2961	7.07388	7.01749	7.22108	7.05065	7.44139	6.96219	7.07028	7.05514	7.14074	7.17544	6.91087	7.06972	6.94124	7.43797	6.95178	7.05221	7.07672	7.14659	6.86004	6.91444	6.91874
BRD8	6.25831	6.12467	6.0617	6.25775	6.19839	6.10793	6.22936	6.20739	6.17034	6.31654	6.10786	6.13243	6.15455	6.15669	6.23597	6.30493	6.16257	6.37317	6.18451	6.23739	6.12265	6.07873	6.03855	6.20016	6.17748	6.41177	6.10265	6.53193	6.57786	6.49687	6.69931	6.54039	6.87036	6.26906	6.58362	6.23995	6.16766	6.35781	6.16294	6.33589	6.27789	6.3952	6.26838	6.12868	6.25851	6.11836	6.0453	6.35291	5.96782
FABP5	5.83463	6.51627	6.07568	6.0855	6.11334	5.6787	5.95507	6.00674	5.97863	5.57463	6.1684	6.52602	6.31084	6.11513	6.06356	6.4752	6.76452	6.63058	6.3042	6.26042	6.25691	6.10167	6.20616	6.06294	6.32001	6.09066	6.31227	5.14178	6.07501	5.94359	6.04024	6.89836	6.53055	5.77031	4.53912	6.21501	6.65726	5.96044	6.36219	6.49074	6.70761	6.29937	6.0331	6.20136	6.5655	6.01076	6.12313	5.77974	5.72358
BCL10	6.78882	6.87182	6.58519	6.54565	6.42564	6.42262	6.55466	6.41954	6.53717	6.03635	6.63341	6.45162	6.4589	6.60527	6.42588	6.68883	6.50671	6.52498	6.45384	6.67233	6.49064	6.07071	6.334	6.48536	6.66135	6.94031	6.70665	5.70083	5.74909	5.85378	5.9521	6.02035	5.72809	6.61281	5.75333	6.49957	6.80824	6.46972	6.39469	6.32618	6.67441	6.08729	6.87661	6.25139	6.47798	6.67166	6.31253	6.30921	6.72549
IFIT3	6.69078	6.87746	7.17051	6.74738	6.3891	5.87434	6.48576	6.98102	6.42353	6.37985	6.66534	6.42879	6.59142	6.51357	6.37633	6.15461	6.46028	7.0088	6.69544	6.40409	6.43601	5.70108	6.63118	6.3858	6.63593	6.30895	6.6778	6.37711	5.73368	5.92617	5.62257	5.35995	5.49288	6.71008	5.81879	6.45471	6.20997	6.06332	6.80949	6.02672	6.92516	6.18449	6.46959	6.34054	7.09614	6.06135	6.7579	6.77054	6.29773
FGD2	5.43564	5.36391	4.74716	5.01653	4.90373	5.38161	5.57665	5.69669	5.30091	5.2221	4.64474	4.81644	5.6647	5.37858	5.55958	5.08496	4.87399	5.39967	5.26279	4.83215	5.16162	4.74329	5.02978	5.39515	4.80827	4.94945	4.86364	4.16773	4.80105	4.89227	4.11687	4.07747	4.12148	5.02181	4.4008	5.56451	4.32627	4.83655	5.41493	4.87488	5.01492	4.62395	5.01628	5.35244	5.27713	5.09318	5.76469	5.59426	5.03221
TMPRSS15	3.584	3.41034	3.54209	3.41103	3.72517	3.41194	3.43432	3.94044	3.51291	3.42691	3.48589	3.58622	3.48446	3.39536	3.7792	4.41689	5.56979	3.46077	3.5671	3.59217	3.47995	3.79511	7.39039	3.85083	3.67257	3.50543	3.47982	3.54429	3.41407	3.44776	3.5358	3.3816	3.55332	3.46631	3.48984	3.43852	3.48339	3.50041	3.34393	3.80194	3.47532	4.22099	3.44394	3.58818	3.5519	3.81394	3.33159	3.33482	3.41885
OR10Z1	3.46352	3.41034	3.54209	3.41103	3.4888	3.3831	3.43432	3.34334	3.49566	3.42691	3.38229	3.45857	3.48446	3.39536	3.48083	3.48902	4.13366	3.46077	3.42906	3.5134	3.47995	3.46782	3.41203	3.51036	3.48927	3.50543	3.46342	3.5009	3.39191	3.42622	3.5358	3.3816	3.55332	3.46631	3.48984	3.42159	3.48339	3.47837	3.34393	3.44064	3.46181	4.14346	3.44394	3.58818	3.49679	3.49901	3.33159	3.33482	3.41885
KCP	5.54994	5.39034	5.76281	5.8228	4.89035	5.89474	5.91101	5.4756	5.89184	5.47025	4.96125	5.82734	4.63366	4.73462	4.99174	5.65338	4.52902	5.77555	5.59785	5.83096	5.84676	4.07314	5.90515	5.89696	5.73355	5.55846	6.01037	3.59842	3.63669	3.67357	3.69675	3.49373	3.56352	5.93309	3.70711	4.86693	5.39727	5.81195	4.8417	5.69792	4.85333	4.31439	6.08218	4.36608	5.23587	6.00005	4.92668	5.51532	6.51045
NELFB	7.02179	6.8557	7.04804	6.86276	7.0008	6.87767	6.92572	6.76333	7.04793	7.12153	6.86215	6.89415	7.09385	6.8718	6.92019	7.02473	7.31267	7.01109	6.82897	7.04945	7.1078	7.00421	6.92575	6.95862	6.85511	7.06844	6.96941	6.93199	6.84516	7.04586	6.83958	6.97427	7.04955	7.01345	6.99994	6.84563	6.90257	6.90798	6.88388	6.87877	6.97111	7.29714	6.75142	6.92632	6.9904	7.06344	6.86732	6.84221	7.00594
NHP2	6.7746	6.77744	6.87682	6.68095	6.79021	6.73782	6.75457	6.59696	6.91536	6.94501	6.80173	6.73059	6.96718	6.69236	6.75539	6.9947	7.3981	6.92741	6.8537	6.97046	6.95443	6.97604	6.6607	6.75643	6.91257	6.86672	6.95187	7.13626	6.90171	6.90817	6.94977	6.70254	7.08251	6.894	6.79198	6.65873	6.80515	6.93144	6.77977	6.95025	6.89191	7.16599	6.79817	6.84798	6.91011	6.96812	6.70398	6.58633	6.65446
MLC1	3.5823	3.46449	3.71637	3.76612	3.61188	3.7242	4.05753	3.54966	3.59379	3.65006	3.64915	3.99395	3.71662	3.5966	3.55651	3.88787	4.1577	4.00059	4.12402	3.91049	4.61852	4.39895	4.28241	3.6581	3.81199	4.2475	4.21969	4.5952	3.4767	3.9132	3.74867	3.41601	3.62936	4.77418	3.60534	3.78674	3.5446	4.54819	4.13577	4.36793	4.15471	4.18235	3.5115	3.66302	3.63585	3.54075	4.09389	3.65912	4.20483
USP17L1	3.46352	3.41034	3.54209	3.41103	3.4888	3.3831	3.43432	3.34334	3.49566	3.42691	3.38229	3.45857	3.48446	3.39536	3.48083	3.48902	4.13366	3.46077	3.42906	3.5134	3.47995	3.46782	3.41203	3.51036	3.48927	3.50543	3.46342	3.5009	3.44982	3.42622	3.5358	3.3816	3.55332	3.46631	3.55371	3.42159	3.48339	3.47837	3.40025	3.44064	3.46181	4.14346	3.44394	3.58818	3.49679	3.49901	3.33159	3.33482	3.41885
PSMD8	7.03878	7.06038	7.28945	6.976	7.02705	6.92056	6.97748	6.96454	7.16082	6.97903	6.94987	7.18594	7.16394	6.89368	6.97353	7.11074	7.47252	7.06245	7.02578	7.14009	7.16575	7.06738	6.943	6.95664	7.09387	7.26902	7.07228	7.2113	7.02153	7.04903	7.02287	7.04338	7.11302	7.13193	7.07365	6.88211	7.08816	7.03605	6.92336	6.93063	7.07786	7.31659	6.9826	7.06933	7.15641	7.04237	6.89604	6.78313	6.97639
C18orf32	5.3196	4.94755	4.79408	4.73392	4.9626	4.91793	4.93643	4.94708	5.0869	4.92267	5.08068	4.852	5.00029	5.01033	5.08494	4.90649	4.90507	4.87342	4.94385	5.25938	4.81721	5.2727	5.12925	5.00623	5.04751	5.02039	5.09366	5.84021	5.49399	5.49203	5.68119	5.83233	5.90762	4.99032	6.06951	5.06544	5.1045	4.64605	5.01369	4.93988	5.05072	5.31804	4.86194	5.12739	5.00865	4.9196	5.07941	5.21812	4.98956
CIAO2B	7.20059	7.02098	7.20894	7.04006	7.07612	6.92264	6.99436	7.00455	7.15156	7.16043	7.0391	7.10061	7.11542	6.94368	7.03934	7.11237	7.52744	6.91175	7.01336	7.18536	7.21809	7.30455	7.04344	7.22341	7.21622	7.14515	7.14526	7.36638	7.02068	7.04382	7.19669	7.09982	7.10328	7.13678	7.07892	6.91505	7.11213	7.13147	7.02162	7.07282	7.15215	7.28038	7.11132	7.146	7.07194	7.10083	6.9767	6.84441	7.00687
COL6A1	7.20655	6.98758	7.48081	7.38843	7.38192	7.28144	7.33231	7.29852	7.10137	7.44862	6.75824	7.36656	7.63125	7.28085	7.50555	7.51294	7.39521	7.28127	7.12779	7.16011	7.26165	7.1879	7.48051	7.19813	7.51276	7.67323	7.26498	6.84759	7.09133	7.14771	7.18777	6.56936	6.81236	7.32474	6.96348	7.35282	7.42164	7.34954	7.06535	7.36065	7.17781	7.34214	7.32408	7.5394	7.23675	7.20313	7.26656	7.17578	7.21378
BACH2	4.22363	4.52044	4.72068	4.64468	4.85229	4.83353	4.4726	4.5556	4.50308	5.36194	4.3911	4.69385	5.26695	5.0175	4.73661	4.53424	4.68954	4.49777	4.37834	4.89582	4.33313	4.54141	5.08549	4.38763	4.4968	4.68228	4.3888	4.50071	4.82125	4.85725	5.11726	3.60869	5.08581	4.51381	5.09326	5.33603	4.35909	4.47141	4.54908	4.44447	4.25083	4.7826	4.47616	4.80301	4.64578	4.39921	5.37435	4.61909	4.45876
DHX37	5.95952	5.60708	6.08097	5.81177	5.98988	5.99855	6.03861	6.06375	5.84225	5.69555	5.87877	5.89589	6.41057	5.9709	5.9877	5.98576	6.21174	5.96656	5.87065	6.02384	5.95416	5.88659	5.98328	5.89937	6.12215	5.69993	5.91555	5.84778	6.01837	5.78022	6.05972	5.41908	6.10264	6.05909	5.83102	5.95622	5.98927	6.06866	5.88534	6.00295	6.04959	6.12633	6.00276	6.07995	6.41481	5.77494	5.93187	6.03359	6.11737
GPBP1L1	6.68033	6.64437	6.81948	6.58228	6.62691	6.59338	6.66033	6.61631	6.53198	6.39491	6.57866	6.59948	6.52406	6.56701	6.66572	6.76859	6.5465	6.73797	6.55044	6.68508	6.45578	6.27918	6.60471	6.6385	6.68155	6.59357	6.70599	6.53647	6.34332	6.40158	6.51208	6.69336	6.57191	6.77461	6.36412	6.69952	6.74384	6.65009	6.50066	6.51708	6.8305	6.89869	6.70682	6.68393	6.69819	6.75754	6.46748	6.61392	6.74126
WDR87	3.50195	3.41034	3.54209	3.41103	3.4888	3.3831	3.43432	3.35092	3.49566	3.44132	3.38229	3.45857	3.49543	3.42094	3.48083	3.51147	4.13366	3.47046	3.44827	3.5134	3.47995	3.47881	3.41203	3.52872	3.48927	3.53196	3.471	3.51104	3.80376	3.49409	3.5719	3.39781	3.56248	3.4747	3.59812	3.43718	3.48339	3.47837	3.34393	3.46965	3.46181	4.15267	3.44394	3.58818	3.50543	3.50891	3.33159	3.33482	3.43415
TREM2	6.56592	6.58608	6.65165	6.42219	6.8012	6.4668	6.65321	6.78059	6.74612	6.24269	6.40528	6.36107	6.96763	6.71918	6.91192	6.46235	7.13255	6.08523	6.575	6.77127	7.12985	5.82745	6.45991	6.90292	6.78525	6.7968	6.61058	6.06391	5.25626	6.48105	5.62019	5.36355	5.74709	6.55317	6.34964	6.67535	5.90083	6.7167	6.85145	6.44	6.29808	6.33559	6.3641	6.98269	6.73583	6.58735	6.68089	6.55563	5.51593
XYLT2	6.35495	6.28312	6.43357	6.33359	6.37779	6.40503	6.33983	6.12787	6.31815	6.62617	6.02406	6.32806	6.33187	6.22492	6.3195	6.53555	6.32655	6.52057	6.35063	6.14392	6.33521	6.48858	6.23633	6.36698	6.53067	6.42269	6.44068	6.24491	6.48743	6.54944	6.07933	6.04253	6.66204	6.5017	6.45353	6.18946	6.47095	6.24986	6.18711	6.28555	6.07848	6.55847	6.22192	6.4877	6.24075	6.2083	6.26931	6.30586	6.54515
SLC2A5	4.50875	4.88364	5.60008	4.7227	5.27753	4.35475	4.27991	4.75061	5.07613	4.81104	4.10086	5.00265	5.96658	4.98321	5.49047	5.37396	5.02513	4.23017	4.68802	4.99152	4.58662	4.64355	5.99636	5.01639	5.47545	5.48731	4.92848	4.97964	3.58555	4.46743	3.82132	3.69887	4.40064	5.67819	4.68606	4.61242	4.94808	5.8799	4.8217	4.41674	4.46358	4.35065	4.52673	4.8022	5.09913	4.17414	5.38793	5.14888	4.82201
NPHP1	4.5881	4.75663	4.36883	4.90096	4.61619	4.8528	5.0348	4.61496	4.54194	4.98897	4.84818	4.52765	4.62206	4.61338	4.58686	4.6319	4.74468	4.5589	4.44621	4.23934	4.62357	4.71758	4.72791	4.78046	4.77626	4.68478	4.61838	5.18185	5.21843	5.30647	5.14903	5.83178	5.59432	4.6925	5.31333	4.78433	4.37581	4.67619	4.70518	4.51305	4.66479	4.81049	4.5871	4.65205	4.44699	4.61967	4.69712	4.80985	4.96587
ASPG	3.97485	3.47339	3.81814	4.14112	3.4888	3.97946	3.72762	3.4722	3.60954	3.5976	3.6469	3.65089	3.48446	3.63746	3.63426	3.73151	4.85883	4.06328	3.63951	3.70652	3.63209	3.80533	4.14348	3.66529	3.62943	3.69009	3.74259	3.58896	3.82809	4.00792	3.57638	3.89363	3.6332	4.11175	3.63371	3.92517	3.54771	4.38017	3.58495	3.9394	3.87543	4.21076	3.69012	3.71615	3.71919	4.10258	3.59923	3.75064	3.64695
CASK	6.25454	6.16454	6.22606	6.24434	6.25751	6.36033	6.1959	6.33631	6.2385	6.0171	6.16046	6.33412	6.1672	6.16757	6.20075	6.51367	5.78396	6.30238	6.39616	6.27204	6.17947	5.82519	6.29846	6.02416	6.46545	6.28857	6.05967	5.93555	6.01387	5.89491	5.91889	6.0181	5.80768	6.03409	6.33635	6.19259	6.59021	6.3058	5.94876	6.08067	6.51545	6.18844	6.35662	6.01486	6.17398	6.29995	6.0356	6.13829	6.12461
C3orf18	5.26727	5.46271	5.57711	5.47162	5.77189	5.47415	5.68555	5.39517	5.42614	5.6753	5.34339	5.59029	5.73482	5.51618	5.98794	5.60972	5.64271	5.7203	5.50775	4.93295	5.46751	5.64494	5.61627	5.62893	5.49651	5.69521	5.53591	6.47177	6.14998	5.80012	5.64514	6.42157	6.4305	5.31451	5.97634	5.69383	5.16608	5.49281	5.45704	5.63164	5.43568	6.0579	5.20716	5.71653	5.10418	5.42125	5.52831	5.47968	5.29357
NFKB1	6.51126	6.51747	6.37589	6.35153	6.56578	6.47236	6.44343	6.51801	6.57729	6.83622	6.4005	6.42339	6.51698	6.58585	6.51673	6.51086	6.41749	6.55661	6.66995	6.56336	6.3724	6.15044	6.42072	6.29667	6.51534	6.3367	6.57484	6.0622	6.20194	6.15945	6.14987	6.29091	6.44794	6.5965	6.35183	6.58143	6.57335	6.54007	6.41213	6.24583	6.48458	6.60355	6.52986	6.5999	6.60526	6.40673	6.44339	6.44922	6.43023
TTLL3	5.30458	5.96217	5.25511	5.64494	5.38842	5.77	5.80375	5.64386	5.8168	5.62772	5.61576	5.40131	4.81789	5.52958	5.75624	5.25406	5.16825	5.72011	5.35392	4.99887	5.01568	5.34085	5.50802	5.73905	5.54357	5.46724	5.27767	5.35271	6.01432	5.65227	4.97864	5.73453	5.4283	5.71239	5.29812	5.43473	5.39954	5.9576	5.73297	5.52738	4.9856	5.31602	5.78029	5.46154	4.8481	5.71037	5.60978	5.88833	5.83837
VAX2	4.20832	4.52785	4.22702	4.8409	4.9383	4.81681	4.74955	4.3152	4.07082	4.30234	5.19974	3.94814	5.50694	4.82437	4.45964	4.94562	5.16733	4.9876	4.59803	4.12161	4.41713	5.98613	4.52322	4.36091	4.0101	4.36785	4.82008	5.07281	4.30397	4.01969	4.24799	6.12214	4.02093	4.68573	4.58559	3.87391	5.08241	4.24733	4.10096	4.62289	4.58775	5.44301	4.81434	4.89119	4.50208	4.21402	4.69197	4.43236	4.17019
CTSL	6.95378	6.9921	7.21713	7.04784	7.1338	6.95661	7.04515	7.0126	7.01339	6.8829	6.80829	7.03859	7.5819	7.04866	7.19123	7.23203	7.41575	7.02718	6.90023	6.96986	7.19514	7.08228	7.00063	7.04199	7.21105	7.22737	7.21911	7.23396	7.06642	7.10314	7.24842	6.68576	7.3955	7.20246	7.27169	6.97484	7.17669	7.14847	7.07978	6.97517	6.91145	7.26274	7.10734	7.18302	7.31343	7.21769	6.96679	6.94037	6.88055
FUT1	5.38487	5.10464	5.29082	5.26118	5.68478	5.83275	5.91456	5.31307	4.66485	5.32938	5.38447	5.09164	4.71503	5.27927	5.30104	4.84391	6.34482	5.70356	5.01467	5.51494	5.1168	5.2773	5.31544	5.42245	5.17706	5.24689	5.71436	4.98601	5.84261	5.71989	5.83761	5.96113	5.89392	5.88172	5.8029	5.36666	5.59088	4.88898	5.1702	5.58353	5.29144	7.02645	5.01745	5.40655	5.77501	5.62667	5.23953	5.19234	5.41837
LAP3	6.88529	6.80834	6.9012	6.68775	6.77055	6.65299	6.63954	6.96807	6.78348	6.65786	6.73732	6.65397	7.26808	6.82011	6.89547	6.64316	6.99466	6.84218	6.92918	6.89959	6.83601	6.50824	6.79075	6.56216	6.75764	6.43589	6.95273	6.51958	6.42754	6.46536	6.48602	6.33504	6.64363	6.7248	6.57401	6.76491	6.76611	6.70648	6.95028	6.578	6.8863	6.7323	6.77166	6.88849	7.15008	6.77289	6.92345	6.76482	6.48224
NLRP3	5.01614	5.62047	5.55728	4.48645	4.86281	4.64652	5.22364	5.16403	5.15639	4.78044	4.06343	4.4781	5.59592	5.70078	5.7188	4.74926	4.61651	4.20272	4.55773	4.39047	4.66029	4.16685	4.73741	4.81692	5.0949	4.68852	4.56011	4.40891	4.62665	5.08163	3.97753	4.05224	3.96074	4.71051	4.66354	5.48715	4.29786	5.01868	5.17806	4.42926	4.44257	4.54048	4.79939	5.29166	5.18028	4.34548	5.32569	5.24486	3.90853
CASQ2	4.3126	3.95564	4.03103	4.30542	4.72518	4.35767	3.94803	4.45769	4.0561	3.47405	4.19487	5.20257	3.85144	4.64208	6.64248	5.13156	4.30726	4.85808	4.10895	4.99642	5.07463	4.21375	5.38605	3.8924	5.08983	5.09569	5.2517	3.62833	3.8541	5.32458	4.33613	4.7619	3.55332	3.91446	3.78503	4.16491	3.91689	3.98087	5.22507	6.4751	3.66889	4.43661	4.4466	4.02416	3.89847	3.70809	4.89648	3.8325	3.8006
IPCEF1	4.76697	5.24188	3.81549	4.48053	5.14789	4.41311	4.31096	4.91233	4.71699	4.18827	4.85377	4.59226	4.39041	5.27539	4.93532	4.61793	4.64021	4.33168	4.79286	4.60915	4.61583	4.80476	4.57445	4.66671	4.01871	4.01665	4.44889	4.10901	4.03526	4.23019	4.10362	3.75119	4.10511	4.47789	4.35591	5.08638	4.1008	3.84906	4.81553	4.07927	4.00029	4.73726	4.15369	4.56201	5.03463	4.11967	5.22156	5.21274	4.31149
PLCD3	6.72106	6.44317	6.80955	6.51603	6.47628	6.3201	6.57041	6.31708	6.43239	6.40651	6.30734	6.4184	5.75273	5.98783	6.49973	6.60232	6.34421	6.9339	6.35342	6.99213	6.88724	6.15978	6.46979	6.5305	6.36792	6.53079	6.57707	5.42453	4.89253	5.5851	4.82877	4.02907	4.24666	6.40853	5.49902	6.25516	6.11323	6.79586	6.42077	6.83319	6.4596	5.43861	6.71524	6.25055	6.66175	6.36635	6.29075	6.07585	6.45641
TPM4	7.3238	7.24409	7.40021	7.41229	7.36187	7.28919	7.32185	7.15632	7.38523	7.08451	7.2249	7.37716	7.37844	7.2483	7.22714	7.37801	7.33707	7.3873	7.26618	7.43253	7.32703	7.24483	7.28473	7.23176	7.43523	7.46775	7.3753	6.7317	6.74896	6.94583	6.61059	6.44733	6.81828	7.31606	7.07609	7.2612	7.35788	7.27589	7.15983	7.27528	7.38155	7.08184	7.3579	7.43349	7.25619	7.34172	7.17958	7.12668	7.38711
COX5B	7.19711	7.1203	7.1675	7.12869	7.18706	7.04599	7.26867	7.11796	7.23828	7.23816	7.12643	7.15049	7.24018	7.01168	7.23263	7.20028	7.76539	7.1886	7.11282	7.20648	7.36523	7.33002	7.15088	7.27302	7.06182	7.23841	7.28358	7.40677	7.03056	6.96324	7.03225	7.09919	7.13535	7.09679	7.07321	6.96336	7.10967	7.23746	7.07455	7.18027	7.16978	7.58652	7.1236	7.29689	7.2163	7.29121	6.95645	6.81557	6.89863
CLDND2	5.00199	4.05351	4.42241	4.07919	4.56189	4.97003	5.32438	4.83334	4.26277	4.9183	5.29664	4.75471	4.93396	5.03923	5.15914	4.90314	6.09037	5.14543	4.9609	4.7621	5.10809	5.2053	4.91409	5.67249	4.07771	5.51287	5.24218	5.6795	5.56202	5.7686	4.95767	5.36345	5.04964	4.71636	5.52171	4.78076	5.93573	5.58764	5.31879	4.89628	4.91432	5.36161	5.01187	4.48174	4.65272	5.1019	5.25835	5.13151	4.87073
CNR2	3.60747	3.5519	3.54209	3.87681	3.68324	3.90752	3.80033	3.71934	3.58949	4.52926	3.67391	3.86147	3.72509	4.02062	3.72756	4.05541	4.15336	4.65324	3.54165	4.44858	3.5417	4.20529	4.57544	3.60341	3.5794	3.60989	3.80176	3.51859	3.4098	3.60336	3.69931	3.47727	3.55332	3.93383	3.50962	4.92445	3.53371	3.70367	3.69771	3.51522	3.51525	4.15953	3.60259	3.61942	3.93624	3.54999	5.28765	3.85347	3.4455
CLINT1	7.01951	6.80449	6.60562	6.75284	6.77376	6.94172	6.71586	6.71794	6.92094	6.62216	6.82041	6.69849	6.40258	6.78802	6.75133	6.96502	6.58336	6.95151	7.07182	6.89484	6.65317	6.63147	6.60249	6.66682	6.69446	6.78331	6.88548	6.01426	6.50498	6.43555	6.68778	6.63286	6.76416	7.06512	6.70441	6.72576	6.88943	6.84367	6.71571	6.954	6.90972	6.98642	6.80279	6.78386	6.82964	7.02982	6.58142	6.87902	6.75124
SULT2B1	6.23234	5.6664	7.03599	5.81051	5.23242	6.6758	5.63517	5.57211	5.51438	5.10732	5.98485	5.8438	4.00884	5.46094	5.44012	5.80033	5.48433	5.26921	5.8908	6.16676	6.03936	5.40279	5.95492	5.99304	4.90902	5.63941	6.40357	3.8855	4.1415	4.47292	3.90925	3.43356	3.63973	6.71446	3.88683	5.59408	5.56008	6.28721	5.76715	4.6822	6.30475	4.75975	6.33716	5.19717	6.04939	6.07508	5.32429	5.7671	5.58927
PHPT1	7.00287	6.93001	7.16065	6.90907	6.9489	6.9241	7.02913	6.79262	7.05779	7.09333	7.0223	7.01454	7.06015	6.92102	6.93373	7.1928	7.68737	6.84787	6.78216	6.97606	7.24145	7.31788	6.92249	7.1647	6.92839	7.15983	7.05777	7.36252	7.09114	7.12183	7.24904	7.21178	7.18442	7.07544	7.29572	6.89658	7.08875	7.01483	6.95982	6.95843	7.02309	7.69124	6.84012	7.05236	7.02451	7.09378	6.96093	6.84204	7.01745
CCDC43	6.2546	6.11741	6.36096	6.3152	6.32647	6.23495	6.18334	6.14285	6.22268	6.24711	6.30177	6.40053	6.39108	6.14559	6.08549	6.40527	6.34118	6.25994	6.38253	6.76835	6.50454	6.46653	6.14267	6.1267	6.28247	6.25908	6.31568	6.01442	6.18755	6.13097	6.3591	6.0904	6.23093	6.33547	6.33989	6.17559	6.29439	6.33843	6.22985	6.27353	6.13854	6.39723	6.38113	6.32745	6.35505	6.02342	6.11542	6.08739	6.40738
SPATA32	3.84644	4.056	4.03274	3.58298	3.74353	3.87896	3.64784	3.82368	3.76171	4.51561	3.71714	4.13493	3.83547	3.66392	4.01107	3.92162	4.28359	4.01676	3.89977	3.88385	3.73303	3.78147	4.20999	3.63413	3.90302	3.86094	4.06995	3.5009	3.88623	3.67765	4.01404	3.52578	3.63697	4.2193	3.686	3.86746	3.67384	3.93999	3.76631	3.68747	3.72261	4.22752	3.79046	4.06125	3.78234	3.82033	3.88817	4.29278	3.88152
GPR37L1	4.23118	4.9817	3.80097	4.15788	3.94161	3.90344	3.94732	4.10552	4.29523	3.75478	4.64203	4.36813	3.49974	3.84353	4.18093	3.766	4.34818	4.18762	3.99711	4.6723	4.73933	4.46896	3.88667	4.02041	3.71079	4.19642	4.28283	5.88327	3.82199	3.74863	3.54854	3.51033	3.56609	3.65947	3.66544	3.74857	3.90098	4.18322	3.97989	3.6868	3.89235	4.18153	4.07907	3.66146	3.5671	3.78842	3.86454	3.90656	3.79444
TATDN2	6.08102	6.11121	6.25422	5.98564	6.10905	6.11226	5.99406	6.04268	6.05289	6.03266	6.02012	6.06171	6.48517	6.10556	6.03035	5.88034	6.40017	6.32942	5.94037	5.91747	6.26139	6.13926	6.07683	6.02889	5.97445	6.07479	6.10781	6.37048	6.31724	6.08363	5.74323	6.07859	6.49014	6.14126	6.12559	6.09215	5.99823	6.27665	5.96346	6.06314	6.16975	6.32025	5.98798	5.97114	6.16048	5.98832	6.16656	6.05797	6.09291
SEMA6B	5.71091	5.8219	6.09934	5.5588	6.20562	6.2028	6.39917	6.21444	5.71952	5.62551	5.68676	5.6925	7.09523	6.11717	6.31446	5.75099	6.17709	6.1091	6.02956	6.23786	6.14194	6.21035	5.98311	6.60308	6.56053	6.45186	6.09836	5.66629	5.90516	6.4807	5.18618	5.12009	6.3657	5.96595	6.7759	6.20912	5.9803	6.16539	6.30693	5.97797	5.29128	5.87615	6.22893	6.29768	6.03248	6.33846	6.19664	5.99311	6.21877
CDHR1	3.61694	3.65155	3.72525	3.545	3.96997	3.50547	3.63932	3.77868	3.70499	3.56601	3.98227	3.75201	3.86918	3.90297	3.94725	3.71026	4.35509	3.61357	3.61103	3.60042	3.67881	3.66189	3.92817	3.76656	3.54337	3.55807	3.57632	3.69141	3.56354	4.91435	3.60019	3.42026	3.98342	3.60873	3.8759	3.88665	3.55206	3.62785	3.90664	3.61211	3.4842	4.20834	3.54381	3.76837	3.64306	3.52271	3.96909	3.8122	3.66607
ABCC1	6.30848	6.43181	6.43896	6.53114	6.40481	6.18492	6.62673	6.42858	6.49453	6.53134	6.33016	6.37815	6.32883	6.42368	6.56962	6.59193	6.10118	6.65796	6.37194	6.62717	6.22685	6.12471	6.23762	6.48191	6.57203	6.68225	6.38792	5.81633	6.17152	6.04416	6.11113	6.82568	6.10053	6.27639	6.00624	6.35927	6.64823	6.64398	6.22753	6.66988	6.50005	6.33184	6.57267	6.45064	6.74164	6.65075	6.35131	6.28599	6.47201
ECE2	5.05293	4.67621	5.49333	5.31707	5.30586	4.93448	4.7868	4.92819	5.19207	4.78508	5.41688	5.35216	5.56541	5.18773	4.78409	5.28822	6.53438	5.32685	5.02311	5.15277	5.44763	5.85714	4.98771	5.59907	5.47632	4.8912	5.10475	6.53896	5.21551	5.78902	4.5458	6.28434	4.69427	4.874	5.6652	5.24516	5.4564	5.09752	4.9676	4.93358	5.19563	6.78548	5.43419	5.35238	5.49685	5.18503	5.31117	4.91477	4.72955
H1F0	7.52744	7.47781	7.5785	7.34414	7.34826	7.36781	7.45971	7.15051	7.30559	7.50355	7.2647	7.32679	7.26835	7.18549	7.24998	7.56662	7.5911	7.54079	7.44819	7.38441	7.36972	7.37704	7.28295	7.37855	7.50969	7.49337	7.51153	7.22862	7.01814	7.02418	7.11924	7.35148	7.28022	7.394	7.28645	7.22114	7.48894	7.56908	7.21744	7.44818	7.36441	7.69209	7.42745	7.2326	7.45133	7.50869	7.20589	7.20136	7.5167
ZBTB17	6.1749	6.27987	6.46613	6.13483	6.26341	6.02825	6.33377	6.26004	6.14702	6.18149	6.21704	6.23077	6.52771	6.20483	6.28877	6.37399	6.48679	6.33593	6.12516	6.25116	6.32929	6.23579	6.23865	6.47211	6.36922	6.40541	6.30803	6.44827	6.2736	6.24368	6.18865	6.31859	6.22657	6.35871	5.92564	6.0915	6.37559	6.3686	6.31327	6.17199	6.10342	6.47812	6.37668	6.38152	6.24229	6.30595	6.32135	6.23154	6.49245
JPT1	7.07569	6.92487	7.05101	6.87948	7.08054	6.82335	6.75489	6.91452	7.23836	6.6098	6.98202	7.16032	6.99697	6.78734	6.7882	7.03151	7.28532	6.94735	6.98866	7.408	7.13596	7.36799	6.97857	6.9954	7.22742	6.96526	7.24858	6.14129	5.96857	5.98195	6.31099	6.45436	6.04795	6.89631	6.22454	6.66792	7.1542	7.13335	7.06243	6.97724	6.98148	6.15585	7.13991	6.89238	7.05766	6.88948	6.80023	6.67675	7.03752
LAMA2	6.26958	6.17897	6.4593	6.12729	6.36103	6.63696	6.15426	6.47008	6.19847	5.75143	5.19828	6.30763	4.5798	6.39378	6.19823	5.78016	5.62031	5.98235	6.15412	5.77543	5.97984	5.49216	5.76137	5.93504	6.24451	5.99678	5.85541	4.99459	4.68153	6.00227	4.96127	4.94862	4.3887	6.03139	5.46093	6.5209	6.08246	5.94456	6.25341	6.17778	6.54631	6.25665	5.93056	6.17237	6.137	6.09667	6.48449	6.43673	5.87641
ADGRD1	5.41592	4.6735	4.48283	4.84225	4.82423	5.5185	4.65537	4.9305	4.62535	4.27038	4.05644	5.08016	3.73481	5.24013	5.81293	4.25722	4.4394	4.64677	4.61512	4.26676	4.90565	4.39461	4.60441	4.7238	4.46256	4.45851	4.49816	4.24111	5.09217	5.216	4.07029	5.58157	4.65352	4.08189	5.24977	4.92394	3.96128	4.67645	5.30636	5.63736	4.96901	5.47928	4.44628	4.61444	4.60793	4.38021	5.30578	5.46408	3.97771
TMF1	6.24113	6.23899	6.49782	6.16366	6.20439	6.40447	6.21945	6.14662	6.26834	5.9449	6.12806	6.06404	6.18949	6.31412	6.25716	6.21949	5.60885	6.27513	6.27028	6.00471	5.70718	5.8308	6.26133	6.20749	6.07895	6.14587	6.32876	5.82504	6.16472	6.07909	5.90548	6.29021	6.54799	6.41889	6.50175	6.31138	6.51116	6.21274	6.05093	6.26345	6.42776	6.38764	6.38716	6.14389	6.19904	6.42721	6.18744	6.29399	6.29945
SYNE4	5.03695	6.12805	6.53818	5.64402	5.67757	5.92735	6.10285	5.87225	5.69032	4.9584	6.18166	5.47315	3.82418	5.63007	5.09002	5.63575	6.10294	6.28297	6.01738	4.24022	5.92204	6.39945	4.76135	5.87308	5.69949	6.39572	5.78335	5.56803	6.51544	6.45654	6.54515	6.6432	6.57847	6.09697	6.34832	5.71541	6.17354	5.95671	5.52821	4.42696	5.79805	5.87167	5.99943	5.83026	5.45902	6.13737	5.34141	5.89344	5.32403
BCAS2	6.62108	6.68174	6.86456	6.73429	6.70891	6.73085	6.51233	6.65695	6.43435	6.51515	6.62863	6.7423	6.97769	6.69451	6.6845	6.87315	6.90293	6.87646	6.62913	6.74784	6.76311	6.59123	6.63093	6.67167	6.72279	6.86891	6.8122	7.04558	6.65631	6.6273	6.84214	6.93358	6.77919	6.83914	6.73158	6.71492	7.08273	6.69331	6.71156	6.63331	6.8035	7.08386	6.82423	6.64127	6.8106	6.82744	6.62355	6.50757	6.76586
C4BPB	6.19492	6.32813	5.25156	5.64069	5.79609	6.47557	6.27791	6.23509	5.51188	3.56179	6.2431	6.28865	3.80491	5.38999	5.9819	5.33903	5.81633	5.80605	6.24957	5.6232	5.86272	5.84439	5.88972	5.65668	5.21909	6.4495	6.31614	3.84257	3.83645	3.86039	3.88608	3.44883	3.69924	5.71817	4.01122	4.82068	6.72105	6.00801	6.1597	4.65512	6.39115	4.6824	6.10995	5.59091	5.62553	6.50398	5.99585	5.4187	5.55791
SLC10A4	3.68903	3.81134	4.13161	3.50796	4.34825	3.45008	3.66453	3.73058	3.89979	3.62981	3.85609	4.55228	5.6884	3.5207	4.00966	4.0899	4.19048	4.41635	4.17248	3.64931	4.07655	3.84497	4.05503	4.27525	3.87958	3.82103	4.14883	4.94657	4.19154	5.0773	3.95692	3.79254	4.03625	4.38951	3.99089	3.7629	3.62477	3.83239	3.97667	3.89311	3.63912	4.23454	3.73466	3.6774	3.66161	3.49901	3.83099	4.51146	4.04955
[truncated: 125 more rows]
[truncated: 111 more columns]

## Sheet: Table S5
The estimated AUC values of 4398 compounds
Drug	FC	pvalue
AICA Ribonucleotide	0.0352826	0.0793796
vinblastine	0.255982	2.18e-08
cisplatin	0.0202891	0.0146106
cytarabine	0.135106	0
docetaxel	0.180667	0
navitoclax	-0.148737	0
vorinostat	-0.0461548	0.000572849
refametinib	0.158003	1.23e-10
PD-184352	0.0298963	0
[truncated: 4,388 more rows]
